# Supplementary material for: Multi-omics analysis identifies a liquid-liquid phase separation-related subtypes in head and neck squamous cell carcinoma
Source: Front Oncol. 2025 Feb 26;15:1509810. doi: 10.3389/fonc.2025.1509810 (PMC11897011; doi:10.3389/fonc.2025.1509810)
Supplement: Supplementary file 2 [file Table1.xlsx]

## Sheet: Sheet1
Name	Primers
NT5E	Forward: 5'- GCCTGGGAGCTTACGATTTTG-3'
	Reverse: 5'- TAGTGCCCTGGTACTGGTCG-3'
GAPDH	Forward: 5'- GGAGCGAGATCCCTCCAAAAT-3'
	Reverse: 5'- GGCTGTTGTCATACTTCTCATGG-3'
