# Supplementary material for: Multi-omics analysis identifies a liquid-liquid phase separation-related subtypes in head and neck squamous cell carcinoma
Source: Front Oncol. 2025 Feb 26;15:1509810. doi: 10.3389/fonc.2025.1509810 (PMC11897011; doi:10.3389/fonc.2025.1509810)
Supplement: Supplementary file 4 [file Table3.csv]

	logFC	logCPM	LR	PValue	FDR	change	symbol
MPO	-4.66492701916383	1.03467730208343	656.120718116372	1.04228168495793e-144	3.63235167207837e-141	down	MPO
OMG	-4.60902686374754	1.15078275060581	642.91687263135	7.75469456635759e-142	1.35125552818781e-138	down	OMG
SLC25A4	-3.22675172988228	6.5212672673516	494.877683913913	1.23735485384583e-109	1.20507365333862e-106	down	SLC25A4
NRG2	-3.91125501294983	1.03827901862621	494.655349315621	1.38315483883916e-109	1.20507365333862e-106	down	NRG2
NDRG2	-2.93077071714714	8.04383893964892	452.313012023365	2.26330456661292e-100	1.5775232829292e-97	down	NDRG2
FAM107A	-3.57829861440202	3.90143123972922	430.318311756829	1.38550333645814e-95	8.04746521259439e-93	down	FAM107A
FABP7	-5.39119000035578	2.02115381641543	413.297913850071	7.01879002855388e-92	3.49435474993004e-89	down	FABP7
ENO3	-4.92440864748758	7.47563267923492	411.494482719628	1.7330751395714e-91	7.5497085767579e-89	down	ENO3
PYGM	-5.8576303524221	7.4456505015383	390.530710824759	6.34367713705968e-87	2.45641275807255e-84	down	PYGM
ATP2A1	-5.52439664386264	7.92299643608849	381.635735036922	5.48072499497265e-85	1.91003266074797e-82	down	ATP2A1
CFTR	-5.18522720770513	2.99266608284408	380.81306812097	8.27835470114621e-85	2.62273328486314e-82	down	CFTR
GNA14	-2.82330430183356	1.7320253581731	373.727197945027	2.88854020472102e-83	8.38880217787731e-81	down	GNA14
RPL3L	-4.08137923553544	4.49031225360423	372.53495600799	5.2512250499463e-83	1.40773225377407e-80	down	RPL3L
LYZ	-3.99737557831968	9.93232889496248	362.098170786412	9.83369972916915e-81	2.44788882543961e-78	down	LYZ
ATP2B2	-4.37118494771134	1.90057268579995	360.811504597018	1.87448389786716e-80	4.35505092271136e-78	down	ATP2B2
DLG2	-3.06253021728931	1.81292467075244	348.058177810196	1.12202416921615e-77	2.44390889357393e-75	down	DLG2
CAPN5	-2.63813564199221	5.28916406199495	346.727920368001	2.18620427589915e-77	4.48171876559326e-75	down	CAPN5
PFKM	-2.0922987343849	7.44066721809847	332.924712174993	2.21712164853334e-74	4.29259385841039e-72	down	PFKM
PIP	-8.48669523447982	6.90138895693517	320.22908961896	1.29122110727605e-71	2.36837134676687e-69	down	PIP
TNXB	-3.56257301884929	5.34051259429757	318.857500018825	2.5689984459784e-71	4.47647979211736e-69	down	TNXB
SUCLG2	-1.20355292495831	6.39050197505881	313.873037451453	3.12986894696068e-70	5.19409203817046e-68	down	SUCLG2
ZNF106	-2.10021356429735	7.83057449751877	306.329915676243	1.37639472491502e-68	2.18033437105857e-66	down	ZNF106
SORBS1	-2.83531809323029	5.11296607798242	296.551775414376	1.85796543787319e-66	2.81522154390785e-64	down	SORBS1
CST1	-5.20580933366902	6.92105461115524	296.216828914969	2.19793128363456e-66	3.19157938477768e-64	down	CST1
DYNLRB2	-3.30093655861258	-0.321028359808986	294.400585686889	5.46679703379019e-66	7.62071506510352e-64	down	DYNLRB2
S100A1	-3.7710456410763	5.35534520079742	289.300315436387	7.06336862651603e-65	9.46763063977245e-63	down	S100A1
SORBS2	-2.94444085913587	4.90279451697742	283.045269391921	1.62926510495086e-63	2.10295884842731e-61	down	SORBS2
PKLR	-4.27502463269887	0.442952362206609	280.495864338333	5.85516373378755e-63	7.28758771866058e-61	down	PKLR
CLIC5	-3.40749388250758	3.89139613677772	280.400612643753	6.14180356442753e-63	7.38075359380343e-61	down	CLIC5
CFD	-2.58317062168898	5.56443378267004	278.153195113039	1.89693126609669e-62	2.20360182078233e-60	down	CFD
MAPT	-3.40016720798384	4.12190228366734	277.668673412246	2.41902330499512e-62	2.71945039287355e-60	down	MAPT
CPEB3	-1.85858617883526	3.99406071028506	277.150233153915	3.13776827915247e-62	3.41722576651448e-60	down	CPEB3
UGP2	-1.14747881229832	7.95303123148883	265.321200378343	1.18758782774746e-59	1.25416472112119e-57	down	UGP2
AGL	-1.66382756830877	6.66180349601853	262.218682197677	5.63513276029912e-59	5.7760110793066e-57	down	AGL
FHL1	-3.63391733191473	8.7345016661555	260.239592933247	1.52156564684405e-58	1.51504465121472e-56	down	FHL1
CFL2	-2.21878523695754	6.00996141386525	256.97996962414	7.81313235416624e-58	7.56354618174149e-56	down	CFL2
AZGP1	-4.56230900255936	7.07193539913203	255.776277598551	1.42960245943241e-57	1.3465309651681e-55	down	AZGP1
MTFR1L	-1.11097032495518	5.98962982485982	255.309528798966	1.80701631993076e-57	1.65722417762071e-55	down	MTFR1L
ABCD3	-1.09182229147029	6.55332923347637	253.273481476757	5.02122141062186e-57	4.48691195282492e-55	down	ABCD3
HADHB	-1.02874964465465	8.11714254965722	246.498187519704	1.50621698761546e-55	1.31229155045997e-53	down	HADHB
SCIN	-3.04691150410201	4.39639539141811	246.263271726335	1.69474457704163e-55	1.44053289048539e-53	down	SCIN
PDE4DIP	-2.39157761111496	7.37384101053846	244.217519343414	4.7329364477038e-55	3.92721036196375e-53	down	PDE4DIP
TPM2	-2.9831035101459	9.44978134966802	238.203606833207	9.69182200399232e-54	7.85488364742168e-52	down	TPM2
NDUFS1	-1.14051198074392	7.67216872029274	237.668085306595	1.26816907933386e-53	1.00018177755081e-51	down	NDUFS1
MAGI1	-1.57214137943232	5.22945916704399	237.631802873431	1.29148292653619e-53	1.00018177755081e-51	down	MAGI1
PDHB	-0.994272023369246	6.62988601532505	235.233165491478	4.3065640458357e-53	3.26269036950814e-51	down	PDHB
PPP1R12B	-2.17040745232285	6.45381691609544	228.53019117155	1.24706116694381e-51	9.24682588680675e-50	down	PPP1R12B
FABP3	-3.11051362322393	4.77406413841376	224.226473292448	1.082731750716e-50	7.86108364842759e-49	down	FABP3
DGLUCY	-1.36200337827551	6.27225363564546	223.095603749361	1.9106203769929e-50	1.35888000282046e-48	down	DGLUCY
SLC25A12	-1.06865004216711	6.01684319123106	221.705098246816	3.84117913537141e-50	2.67730185735387e-48	down	SLC25A12
STK39	-1.39016002997035	6.51696620266571	220.86451557982	5.85884950350445e-50	4.00354716072804e-48	down	STK39
CAP2	-2.47770228773551	5.18568694027188	218.611859749795	1.81625423155808e-49	1.21723961480383e-47	down	CAP2
PRKN	-2.59019020144015	1.88954855406497	216.301008140247	5.79773720688172e-49	3.81228569169487e-47	down	PRKN
TRIP10	-1.36034897854543	7.59561235966174	214.986527120435	1.12203421832426e-48	7.24127639048155e-47	down	TRIP10
ANK2	-2.77157936060952	4.15665048828035	214.410408503151	1.49860112429167e-48	9.49568166937537e-47	down	ANK2
HOPX	-2.85436011129396	8.21791334990413	212.373668522751	4.16881030261794e-48	2.59433998296849e-46	down	HOPX
CAND2	-2.89726052197232	3.8323388657268	209.316750904969	1.93612111578839e-47	1.18375124360045e-45	down	CAND2
ANKS1B	-2.56019970898332	-0.307630947205065	209.070682398688	2.19088033473652e-47	1.31641689078565e-45	down	ANKS1B
ATP1A2	-4.27595750596969	6.07217646068278	206.283317615662	8.88739183497493e-47	5.24958653303181e-45	down	ATP1A2
ACYP2	-1.34734141874675	4.22292488081263	202.206001831508	6.89359531811065e-46	4.00402994726927e-44	down	ACYP2
XIRP1	-3.92465985436142	6.11370130302738	199.252867600996	3.04000570636981e-45	1.73679014536046e-43	down	XIRP1
UQCRC2	-0.904379329539736	8.5467712507784	198.375132865393	4.72521245209297e-45	2.65602667670064e-43	down	UQCRC2
GPRIN1	2.10623390547536	5.55790802736097	197.28623420673	8.16687886695023e-45	4.51770997640025e-43	up	GPRIN1
RBM47	-1.56350276755232	7.08703236277909	192.429227458722	9.37778806158101e-44	5.10649865540779e-42	down	RBM47
AQP4	-4.40717733230789	1.0847023393161	189.295565015119	4.52997126197501e-43	2.42876151507429e-41	down	AQP4
PADI2	-3.26320166716603	6.62572916212532	189.264298175303	4.6017228183162e-43	2.42984909421697e-41	down	PADI2
KIF2C	1.79570697724219	6.71542780916782	186.054097101308	2.31037733448632e-42	1.20174104637087e-40	up	KIF2C
SAR1B	-0.916595928294952	6.8590487309481	183.872960917223	6.91583040997037e-42	3.54436308510982e-40	down	SAR1B
ANXA1	-2.12259536804644	12.2963414981183	183.68654199871	7.59525956044451e-42	3.83615645915204e-40	down	ANXA1
ACKR1	-2.82714880567467	5.06916199577091	182.900559213903	1.12755535530935e-41	5.61361487607583e-40	down	ACKR1
CRAT	-2.19719123793686	6.54067842169772	181.916315732255	1.84936575211174e-41	9.07752062832312e-40	down	CRAT
USP13	-1.97504862643403	5.76902999649846	180.05236730015	4.72048280647306e-41	2.28484480285537e-39	down	USP13
RPP14	-0.834102874968223	5.16761357692892	179.014975595281	7.95232826297783e-41	3.7964197255449e-39	down	RPP14
APOD	-2.82477821172265	5.93055573080203	178.340869518857	1.11605318689452e-40	5.25600723828025e-39	down	APOD
AFDN	-1.25336562160103	7.97670343399762	177.798553366626	1.46589022563866e-40	6.81150324846763e-39	down	AFDN
NKAPL	-2.41234387563525	-0.455301260902917	177.138195396762	2.04312766433538e-40	9.36881567132737e-39	down	NKAPL
HADH	-1.16275262459511	6.73509445371192	173.326254989632	1.38905465486545e-39	6.28682528857936e-38	down	HADH
CRYAB	-2.67402180448685	8.48701869991105	171.837577740316	2.93652358574186e-39	1.31202367901415e-37	down	CRYAB
AURKA	1.68123061028475	6.1972749618886	171.036146052466	4.39405796799833e-39	1.93839139474357e-37	up	AURKA
SLC12A2	-1.59284015602441	6.58596685916014	168.174549943063	1.85299953759551e-38	8.07212923565042e-37	down	SLC12A2
CENPA	1.77665964376645	4.73602524710797	166.532365723839	4.23230695736636e-38	1.82093700573108e-36	up	CENPA
ATP5F1A	-0.992410422703052	9.93214052222724	163.845319236932	1.63513143042848e-37	6.94930857932105e-36	down	ATP5F1A
CHP1	-0.927787302558049	8.34102708875853	163.715812888168	1.74519629559788e-37	7.3277217953718e-36	down	CHP1
CRYM	-2.97919955424807	2.60295995265954	162.894161175696	2.63841587854062e-37	1.09462849246596e-35	down	CRYM
TF	-3.42798801051262	5.19632313566487	160.984248014531	6.89613883631536e-37	2.8274169228893e-35	down	TF
SLC4A4	-2.93603098825467	1.8482617217206	159.81992083402	1.23877832934284e-36	5.01993311367417e-35	down	SLC4A4
ALDH6A1	-1.45510372014697	5.17149723729821	159.72000423452	1.30263986038402e-36	5.2180458775153e-35	down	ALDH6A1
CEP55	1.77432232794988	6.78773542870732	159.414719768896	1.51889040307184e-36	6.01515119852883e-35	up	CEP55
KIAA0232	-1.05504806882329	6.3920178069427	158.752535568073	2.11938942483896e-36	8.2989574669256e-35	down	KIAA0232
PRKAR2A	-0.972530217353531	7.00586009122177	158.113035671067	2.92376300905813e-36	1.13214600961862e-34	down	PRKAR2A
PLK1	1.60112728334329	7.08141951879869	157.237187841883	4.54277759336043e-36	1.73973405635836e-34	up	PLK1
CAMK2B	-3.00263432181794	3.48874311054292	155.860945178545	9.07933643230054e-36	3.43929211593124e-34	down	CAMK2B
LIMCH1	-2.29663018248541	6.40402160351214	155.650839766188	1.00917664783089e-35	3.78169958891468e-34	down	LIMCH1
PLEKHA6	-2.13788841313841	4.51590718360117	153.680559290846	2.71981748787073e-35	1.00835786651377e-33	down	PLEKHA6
CAMK2A	-2.89429369763319	3.34692344275258	153.360259535863	3.19550351855097e-35	1.17224523812107e-33	down	CAMK2A
EEF1A2	-3.33533768645838	7.25279172313173	153.10547121482	3.6326401390508e-35	1.31872405047834e-33	down	EEF1A2
CUTC	-1.12818631159965	5.02209713490686	153.053480076513	3.72893597682709e-35	1.33972596693221e-33	down	CUTC
CDKN2AIP	-1.03594355067644	5.79896544671297	152.827907143008	4.17718472352772e-35	1.48545803688715e-33	down	CDKN2AIP
CIP2A	1.69683323653145	5.31758479552424	151.77411366738	7.09897087881866e-35	2.47520415747834e-33	up	CIP2A
TMOD1	-2.98262090506159	4.35323294528187	151.77313979733	7.10245095402679e-35	2.47520415747834e-33	down	TMOD1
LGI1	-3.38492275559728	-1.47463455346156	151.499649170046	8.15046939899644e-35	2.81231543123788e-33	down	LGI1
TCAP	-3.98578153305422	7.83287657056353	151.180997994775	9.56815501187738e-35	3.26911962905811e-33	down	TCAP
APPL1	-1.00278500031628	6.65069324250761	150.38946376081	1.42505929391886e-34	4.8216812032109e-33	down	APPL1
TPT1	-1.09328848759208	12.3960533323271	150.091148550703	1.65591052697605e-34	5.54889248703033e-33	down	TPT1
PEBP1	-0.913092948979854	8.77952583134663	149.788543627854	1.92832074236598e-34	6.40018836870994e-33	down	PEBP1
SPAG5	1.56666030988729	6.4642354526109	149.300123767689	2.46568918619832e-34	8.10653473009542e-33	up	SPAG5
GOLGA4	-1.08254395301945	7.73436278403634	148.529760234777	3.63353531751115e-34	1.18344584874078e-32	down	GOLGA4
DTL	1.75939494644712	5.90185763547082	148.221475681164	4.24343753436468e-34	1.36929442659823e-32	up	DTL
SERPINH1	2.14417787677705	9.57756350960321	146.631682165778	9.44600140634208e-34	3.02012063312864e-32	up	SERPINH1
CUL3	-0.844718976982135	7.17393009788417	146.568551537128	9.75099477892895e-34	3.08929243677885e-32	down	CUL3
LMO7	-1.77222402084967	8.02769177817541	145.582052499498	1.60218080043434e-33	5.03027035091322e-32	down	LMO7
ANXA11	-1.00814835323289	9.0002191201591	145.300907597128	1.84576129716244e-33	5.74328403625993e-32	down	ANXA11
PCCA	-1.17776198002703	4.84682318565894	144.062175855333	3.44347582830213e-33	1.06199232403831e-31	down	PCCA
KIF14	1.85733806658096	5.26282802428948	143.848326713208	3.83488225647239e-33	1.17233023366722e-31	up	KIF14
BIRC5	1.69748318220237	7.40821578902101	142.272477405607	8.47818707526463e-33	2.56925930063454e-31	up	BIRC5
TDRD3	-0.863614988636064	4.99946365715198	141.973763888434	9.85412353834582e-33	2.96048452854614e-31	down	TDRD3
PPP1R9A	-3.11890635078524	2.17447344875529	141.673770701658	1.14607689397416e-32	3.41374185940165e-31	down	PPP1R9A
GRIN2D	3.82088319290003	4.98505073227029	141.339459925791	1.35617091181503e-32	4.00530137938592e-31	up	GRIN2D
SORT1	-1.48177489258818	7.56225753488739	140.495904010357	2.07382602543542e-32	6.07334764591801e-31	down	SORT1
SNTB1	-1.65691219287108	4.85279340823056	140.45222538712	2.11994016529707e-32	6.15665956338356e-31	down	SNTB1
PRKAA2	-2.91701863226062	4.03298498917883	139.724630304254	3.05795535328862e-32	8.80741686463707e-31	down	PRKAA2
PCDH1	-1.58959228096288	7.11794737561828	139.674479045911	3.13616009253526e-32	8.95862124793884e-31	down	PCDH1
PTK7	1.54318854350293	8.91317210759571	139.06495741447	4.26275799539689e-32	1.20778143202912e-30	up	PTK7
KPNA2	1.14627983836945	8.71384442577999	138.722501376322	5.06502990268887e-32	1.42351848474764e-30	up	KPNA2
TROAP	1.7667873514741	5.72101240114933	138.557349629835	5.50426491523779e-32	1.5345890583683e-30	up	TROAP
RANBP9	-0.994065548942885	7.08652558590755	138.355670703388	6.09263610574778e-32	1.68514578004214e-30	down	RANBP9
RFC4	1.7946827487648	6.24266673169818	137.531139307444	9.22847092347382e-32	2.53237961955167e-30	up	RFC4
CLU	-2.38888194349285	9.00140372209012	137.109624637856	1.14108414973481e-31	3.10677989205142e-30	down	CLU
KRT3	-3.65829843732281	4.56129508085532	136.703046729833	1.40036331061359e-31	3.78315204456461e-30	down	KRT3
HSDL2	-0.987828698047511	6.73317061219213	136.093276208328	1.90374043164066e-31	5.10348877251362e-30	down	HSDL2
SIRT2	-0.953574014697308	7.09893928384315	136.068924208345	1.92723205674124e-31	5.12702573873528e-30	down	SIRT2
OAT	-0.965260089477092	7.80200683257378	135.843429963621	2.15900927001051e-31	5.70011159544442e-30	down	OAT
NNT	-1.41480341864569	7.03390751816916	135.346944428407	2.77235439186983e-31	7.2644022974935e-30	down	NNT
DTNA	-2.5361078931749	4.04932156082764	134.972052193405	3.34849197694555e-31	8.70857801466808e-30	down	DTNA
ANK1	-2.47812274475469	5.02623066534995	134.949092349583	3.38743790474012e-31	8.74460822075506e-30	down	ANK1
HSPB8	-2.04465143862958	7.84555613541408	134.360150284277	4.55716361665707e-31	1.16777317676837e-29	down	HSPB8
RAD51	1.46068414060557	5.19171805069529	133.808215739277	6.01764653474446e-31	1.53076629004266e-29	up	RAD51
KALRN	-1.62667485108148	5.1300524453065	133.170131161429	8.2986597187258e-31	2.09571225505503e-29	down	KALRN
ACO2	-0.982351714794333	7.80809248363925	132.802562674142	9.98656012883286e-31	2.50382460784047e-29	down	ACO2
KAZN	-1.23361283803321	6.32470623026277	132.620840326962	1.09438327349507e-30	2.72423264866452e-29	down	KAZN
KIF23	1.40800356748282	6.38316207046939	132.585503369741	1.11403746064682e-30	2.75348975202422e-29	up	KIF23
CACNB4	-2.52005197736648	1.8590390657768	132.570689516174	1.12238148145314e-30	2.75457708652407e-29	down	CACNB4
PDLIM5	-1.0709030257748	8.4461426453401	132.512319951858	1.15587140472629e-30	2.81693136046932e-29	down	PDLIM5
FZD2	2.08352362174461	4.04247547772752	131.533236996442	1.89278609502239e-30	4.58080523691182e-29	up	FZD2
SHMT1	-1.16746663154537	6.49978176382658	130.964985695974	2.52012500673575e-30	6.05699010239591e-29	down	SHMT1
NEU4	-2.84007759656182	0.859681243430682	130.31113697348	3.50327578375132e-30	8.36227130573518e-29	down	NEU4
TSPYL1	-0.755375474156448	7.58463441928913	129.97706813095	4.14539194387813e-30	9.82768090096277e-29	down	TSPYL1
CMPK1	-0.756168278032888	8.37700550744111	129.639877951097	4.91293710128661e-30	1.15686390526918e-28	down	CMPK1
FEN1	1.25057382773557	7.04886471695455	128.804787613765	7.48274846865212e-30	1.75015962505051e-28	up	FEN1
YEATS2	1.30042166403654	7.43026391834407	128.731571723052	7.76392614132066e-30	1.80381884016683e-28	up	YEATS2
CS	-0.665854034475234	8.71311714923069	128.470934313743	8.85343068897102e-30	2.04332489742146e-28	down	CS
CDCA8	1.43802647011019	6.18852861157804	128.230585927783	9.99316609568511e-30	2.29119630549096e-28	up	CDCA8
BCAS1	-2.55009483094566	4.3632050754885	127.50378992737	1.44125400495247e-29	3.28285634461395e-28	down	BCAS1
EIF5A2	1.80267562967747	5.01629781487991	127.031970005922	1.82804873983612e-29	4.13685055735641e-28	up	EIF5A2
CDC20	1.62118779056321	7.7685783223104	126.888900707522	1.96469826748331e-29	4.41740223366409e-28	up	CDC20
MCM2	1.79992817657181	8.1683712919345	126.304960580489	2.63683667492851e-29	5.89062552059349e-28	up	MCM2
AURKB	1.79227395012079	6.34292118854954	124.513314719634	6.5041250145642e-29	1.4437500430418e-27	up	AURKB
PLXNA1	1.32042165496696	8.96715466806602	124.042444877717	8.24606907890281e-29	1.81883232531496e-27	up	PLXNA1
ATAD2	1.48118577177518	7.21752850400608	123.966489908172	8.56783952960458e-29	1.87791954469635e-27	up	ATAD2
IBTK	-0.748757928857665	6.72179520809665	123.149576233962	1.2932283434188e-28	2.81681298550908e-27	down	IBTK
NDUFA5	-0.838138074299293	6.55301761971744	122.105148608106	2.18922430388597e-28	4.73878676959168e-27	down	NDUFA5
EHD3	-1.43537438056596	6.06990799557691	121.910746918972	2.41459663579777e-28	5.1943637504662e-27	down	EHD3
CDKN3	1.55814375529043	5.31657970858744	121.736678012563	2.63601908509981e-28	5.63590583532077e-27	up	CDKN3
HSPB2	-2.37403386226621	2.3056072829657	121.639042893866	2.76898893645618e-28	5.88410148996938e-27	down	HSPB2
CPEB4	-1.4232252208852	6.57182128404819	121.060438967592	3.70665734734753e-28	7.82890960939766e-27	down	CPEB4
CCNG2	-1.17863398641312	6.40819134247114	120.807500374552	4.2107001229228e-28	8.83993369179877e-27	down	CCNG2
NDE1	1.1384135421551	7.21769247044839	120.437010141705	5.07529843892718e-28	1.05912665027911e-26	up	NDE1
RBFOX1	-3.61010739858435	2.29226101818392	120.195627513903	5.73199557867069e-28	1.18904789236115e-26	down	RBFOX1
EGF	-2.49205210839111	2.75167224082176	119.939562921077	6.52176670147061e-28	1.34487319258136e-26	down	EGF
ICAM5	2.82650459784999	3.17948876978387	118.800228043237	1.15826497270384e-27	2.37444319404287e-26	up	ICAM5
PARP12	1.45728932717404	7.47588347781841	118.612534322743	1.27321834016033e-27	2.59483386868932e-26	up	PARP12
TACC2	-1.15303124164897	8.15250788950941	118.392683402443	1.42245729963624e-27	2.88213005187924e-26	down	TACC2
CDCA4	1.15464071892458	6.99541889977428	118.296699997196	1.49298357272557e-27	3.00754205257145e-26	up	CDCA4
CBX3	0.893941002882714	8.62960600862117	118.283864498077	1.50267618029693e-27	3.00967039559471e-26	up	CBX3
CACNB1	-2.08487527541019	5.07324958037922	117.492681021219	2.23924864567072e-27	4.45930373152141e-26	down	CACNB1
NEK2	1.55294064778627	5.47906821554661	116.918279077136	2.99143029217269e-27	5.9233719137624e-26	up	NEK2
MPP7	-1.52525449834568	6.36569479063507	116.847644048138	3.0998891270046e-27	6.10345401559946e-26	down	MPP7
DUSP3	-0.779680612376644	7.49676342799932	116.757175695358	3.24456545396927e-27	6.35242168937242e-26	down	DUSP3
CSTB	-1.84716730013556	11.5594367706055	116.553288659953	3.59586457469623e-27	7.00088717475775e-26	down	CSTB
ALDH1L1	-2.78027616920796	4.68992950910927	116.53310031408	3.63265510812034e-27	7.03322391766633e-26	down	ALDH1L1
TBC1D31	1.05396944674959	4.54768183510154	116.489249437042	3.71386954639938e-27	7.15073777303969e-26	up	TBC1D31
KIT	-2.03913300406255	4.32546755934122	116.204686057477	4.28687815307587e-27	8.20866503487331e-26	down	KIT
SNAI2	1.65110404408237	7.4967939390924	116.008080018813	4.73363996140343e-27	9.0146094346945e-26	up	SNAI2
GAS7	-1.71481355682608	6.21608667111369	115.787465009193	5.29063336545189e-27	1.00205746079347e-25	down	GAS7
FSCN1	1.67141083450564	10.6258210405832	115.769307727236	5.33929554010453e-27	1.0058078355278e-25	up	FSCN1
TPM3	-0.869094958434963	10.0026132261186	115.619299533045	5.7588359615203e-27	1.07879454283187e-25	down	TPM3
SPTB	-2.80454273929618	5.64003594207634	115.608730516993	5.7896093640567e-27	1.07879454283187e-25	down	SPTB
CHEK1	1.15274854208704	5.67078879885092	115.598481190032	5.81960901154638e-27	1.07879454283187e-25	up	CHEK1
ATP6V1C1	0.78243646338116	7.21249801105111	115.236568806529	6.98476292231946e-27	1.28793115260758e-25	up	ATP6V1C1
SMARCD3	-1.6603385851923	4.58671212705885	115.171624925864	7.21729451969209e-27	1.32380375795405e-25	down	SMARCD3
ZP2	-3.12009821997927	-2.14671963809151	115.037368015043	7.72283940002361e-27	1.40911493764829e-25	down	ZP2
ENO2	2.60069616199003	6.61436264869264	114.828749552833	8.57956955642593e-27	1.55728124500752e-25	up	ENO2
FLNC	-2.7419788394061	8.3510351204283	114.399442696108	1.06533955307292e-26	1.92368307899436e-25	down	FLNC
DLAT	-0.834110863341599	6.60540944702034	113.919797818028	1.35687124612834e-26	2.43747231585427e-25	down	DLAT
PLCB4	-2.38774741414687	3.47790953658864	113.769742048826	1.46353876790179e-26	2.61560646468602e-25	down	PLCB4
CDC25C	1.74856340092467	3.83240544503289	113.450957559301	1.71880427274407e-26	3.05587863936196e-25	up	CDC25C
ATP8A1	-1.78892880047861	3.76369635530223	113.441035942084	1.72742637576558e-26	3.05587863936196e-25	down	ATP8A1
CGAS	1.5402079116112	5.74337483333861	113.290656615563	1.86353337948952e-26	3.28000698359645e-25	up	CGAS
STX1A	1.74336493600552	4.02835420394469	113.27008278635	1.88297041740918e-26	3.29756377119145e-25	up	STX1A
NDC80	1.63995849339007	5.76553267998071	113.183688911877	1.9668288501683e-26	3.42719927141826e-25	up	NDC80
PSMC3IP	1.35945231089814	3.72529872265086	113.035549150377	2.11940663036994e-26	3.67469259046728e-25	up	PSMC3IP
CALCOCO1	-0.953428884406552	6.9830336316255	112.909800413322	2.25817649874631e-26	3.89591341491628e-25	down	CALCOCO1
DAW1	-3.51798040388467	-0.187126437935732	112.705802288297	2.50288861991004e-26	4.29683095585542e-25	down	DAW1
HSD17B4	-0.795710039132957	7.61051201987575	112.503565966407	2.77165989906651e-26	4.73491899423862e-25	down	HSD17B4
UHRF1	1.54536750461396	6.12903740985145	111.670417684572	4.21931810172229e-26	7.1728407729279e-25	up	UHRF1
IDH2	-1.08700701400102	8.73780895065545	111.511415655469	4.57165253021741e-26	7.70051625534193e-25	down	IDH2
TCEA3	-1.77966823975014	6.17807307869219	111.510437888584	4.57390779011702e-26	7.70051625534193e-25	down	TCEA3
USO1	-0.84405376326221	7.77249549497134	111.065265720951	5.72544162869545e-26	9.57945944676124e-25	down	USO1
KIF18A	1.48245587199206	4.75303603747497	111.058530320212	5.74492689920545e-26	9.57945944676124e-25	up	KIF18A
HAUS8	1.2134644748508	4.66800632855283	110.50966317712	7.57751363370129e-26	1.25750642921186e-24	up	HAUS8
PPM1L	-1.69185746793814	5.51218481598248	110.102681149338	9.30441392014888e-26	1.53677168301985e-24	down	PPM1L
ATP2A2	-1.06681600583984	10.3733438010619	109.122074855936	1.52592673984064e-25	2.50842202280407e-24	down	ATP2A2
TYRO3	-1.14702153705007	5.99969099489345	108.99674483414	1.62552598340704e-25	2.6596047193303e-24	down	TYRO3
FANCI	1.25330618463168	7.00607472107964	108.94474573918	1.66873423234026e-25	2.71754149518964e-24	up	FANCI
KIAA1211L	-1.74416632936495	4.69566716168809	108.355303694813	2.2466747100798e-25	3.64170296029215e-24	down	KIAA1211L
AK1	-1.37349647714504	4.91398569122312	108.268963469244	2.34670650813418e-25	3.78623712076278e-24	down	AK1
SNTA1	-1.43392379731265	5.82813245116009	107.990249550054	2.70103709902689e-25	4.33784068668604e-24	down	SNTA1
BIN1	-1.80965792422226	7.43325720107672	107.782341940993	2.9997713760025e-25	4.7955060758572e-24	down	BIN1
CLINT1	-0.989444646834198	7.90334421988231	107.635541647405	3.23039877254789e-25	5.14061174535589e-24	down	CLINT1
PLP1	-2.80920520321671	1.76327910518378	107.408319953096	3.62282557720276e-25	5.73888506206891e-24	down	PLP1
MAPK3	-0.885153897127978	7.35450672936173	106.521124034802	5.66850403195096e-25	8.93879481961498e-24	down	MAPK3
RBPMS	-1.25777572716811	5.47946124725897	106.456369743408	5.85678590663213e-25	9.19409859667251e-24	down	RBPMS
SLC6A4	-2.6403449240105	1.90221471195304	106.005038806121	7.35479520016438e-25	1.14939288217816e-23	down	SLC6A4
RAB11A	-0.847434377252907	8.78455992628655	105.831126930095	8.02943852334576e-25	1.24922291311875e-23	down	RAB11A
FANCA	1.30406549288253	5.26936849691782	105.78040984664	8.23759543761316e-25	1.27591200444808e-23	up	FANCA
IGF2BP2	2.35223553913514	7.48905275000864	104.889433135787	1.29144828814883e-24	1.99145897530915e-23	up	IGF2BP2
RAB5B	-0.653463701338945	8.65163552327445	104.745084879334	1.3890421926397e-24	2.13251631777505e-23	down	RAB5B
FGF10	-2.83920182042473	0.559367529439942	104.242741266154	1.78987538550314e-24	2.73584022740283e-23	down	FGF10
PCM1	-0.877276754025958	7.57222637341569	103.497943208789	2.60664602315711e-24	3.96688270336354e-23	down	PCM1
RPL15	-0.798068560818759	10.1561327641845	103.072795811822	3.23056846526581e-24	4.89501352237016e-23	down	RPL15
KCTD6	-0.978698356691386	3.23566993032023	102.702509092612	3.89450878937155e-24	5.87548187487439e-23	down	KCTD6
ORC1	1.41123213448109	5.10914745954148	102.688695335777	3.9217596455248e-24	5.89109153648877e-23	up	ORC1
HAPLN1	2.87973384206134	2.70751368741172	102.265217928094	4.85644587468288e-24	7.26382569668234e-23	up	HAPLN1
TACC3	1.2567569402554	7.37767174788273	101.88594279241	5.88123937542475e-24	8.75902530912617e-23	up	TACC3
KIFC1	1.29449123166858	6.75247632336275	101.473615598713	7.24216824776494e-24	1.07399814227493e-22	up	KIFC1
NUF2	1.51348623416383	5.17036565469505	101.303649115508	7.89102710718698e-24	1.16526396053164e-22	up	NUF2
RPUSD4	-0.784232423339145	5.72755009383863	100.974649768832	9.31682372736366e-24	1.37000551434018e-22	down	RPUSD4
MMP14	1.46415910583286	10.462513677566	100.510720599621	1.17757850348689e-23	1.7243113801058e-22	up	MMP14
YBX3	-0.882291357677586	9.94270402219878	100.502152669721	1.18268348246737e-23	1.72454055916267e-22	down	YBX3
CCNF	1.23312760477195	6.31832516808095	100.026269813522	1.5038905258401e-23	2.17860271419235e-22	up	CCNF
MAP6	-2.08533310457069	1.97961564162753	100.022730555721	1.50658035615597e-23	2.17860271419235e-22	down	MAP6
ABLIM1	-1.30733083695239	9.37749291620448	99.5099595532849	1.95179346056757e-23	2.81074388846198e-22	down	ABLIM1
HOMER3	1.66443330186594	7.24725598037262	99.4353234044797	2.02675241665059e-23	2.90667990618407e-22	up	HOMER3
IGF2BP1	5.99805990295015	4.44432777883179	99.2329619216267	2.24479567223241e-23	3.20619381874178e-22	up	IGF2BP1
CDK1	1.2778877525022	6.92946855469978	99.0576371422227	2.45258869136401e-23	3.48868228138922e-22	up	CDK1
EIF2AK2	1.12493199719257	7.90493971343442	98.9786260289137	2.55241743967801e-23	3.61592470621051e-22	up	EIF2AK2
EIF4B	-0.675970623170042	9.32583084815695	98.6045389294444	3.08311752921341e-23	4.35006663534767e-22	down	EIF4B
ACAA1	-0.914432035007953	6.46825584508101	98.53920216961	3.18653672218486e-23	4.47785503097349e-22	down	ACAA1
NEXN	-2.04191639012098	5.59892150829687	98.4943503339186	3.25953259906157e-23	4.56203658944962e-22	down	NEXN
MCM5	1.23094947690278	8.06879660525223	97.7549671071919	4.73494382970597e-23	6.60051169861012e-22	up	MCM5
EEF1A1	-0.724857726874848	13.0312480569479	97.2208638391457	6.20097984614352e-23	8.60972699753393e-22	down	EEF1A1
RAB5A	-0.753904750886938	6.93629372821471	96.949441937759	7.11203706023529e-23	9.83549569639682e-22	down	RAB5A
TUBB	0.81599114660216	11.0453945495182	96.7009437744687	8.06308138763803e-23	1.11066555873196e-21	up	TUBB
PSMD2	0.877378965253208	10.108620102546	96.3874170596499	9.44656212181418e-23	1.29611295254025e-21	up	PSMD2
ALDH3A2	-0.992691202428928	8.20808140092432	95.7656946285522	1.29317246539825e-22	1.76733570271094e-21	down	ALDH3A2
SNX9	-0.868900274162136	7.12796522227201	95.5391656118493	1.44994199697704e-22	1.97384682010351e-21	down	SNX9
STK3	0.830686617072052	6.35500771959331	95.2859956937335	1.64774678397627e-22	2.2343959308005e-21	up	STK3
PDE1A	-1.54971861105107	1.67547143293191	95.0861168124335	1.82280616775048e-22	2.46220135450016e-21	down	PDE1A
STAU2	-0.88747974046811	6.28069967451339	94.960004353462	1.94270959737241e-22	2.61403202580805e-21	down	STAU2
ATP5F1B	-0.638524689120138	10.6669736442006	94.8648340053361	2.038389802205e-22	2.73222633103247e-21	down	ATP5F1B
ASF1B	1.49876422758307	6.34080507415611	94.8177270595879	2.08747880006068e-22	2.78730406828026e-21	up	ASF1B
GNB5	0.899394671615575	6.09678114257208	94.3748004453167	2.61095069998797e-22	3.47296304941149e-21	up	GNB5
PPP1R18	1.08180360464231	8.11283163190225	94.1473024470901	2.92895530671324e-22	3.88114419919987e-21	up	PPP1R18
FMNL3	1.2632504019216	6.46092070807432	94.1394068852981	2.94066185433401e-22	3.88189642513411e-21	up	FMNL3
TPM1	-1.64627062487865	8.74393694475681	94.085760131034	3.02145139194974e-22	3.97349362299805e-21	down	TPM1
LIMK1	0.93495707594678	7.47893329811721	93.8729732097762	3.36436743517323e-22	4.40782725999199e-21	up	LIMK1
ACTN2	-3.53892640606778	7.99832238208411	93.6103041674241	3.84182340539668e-22	5.01451481940353e-21	down	ACTN2
ARPC1B	1.29034591560386	9.05215869688982	92.0899779543535	8.28237553378482e-22	1.07701786325523e-20	up	ARPC1B
CA4	-2.92344099625864	-0.739595188023728	91.0887544636513	1.37370166625834e-21	1.77968412896294e-20	down	CA4
PRC1	1.13761698232003	7.31693957083953	90.5595996885783	1.79488083558547e-21	2.31672581926495e-20	up	PRC1
MYO18A	-1.05935128616913	7.97732995069596	90.5337376440824	1.81849543036211e-21	2.33854486155423e-20	down	MYO18A
MCM7	1.22426487299368	8.87333554565664	90.22232525845	2.12846769110022e-21	2.72709922922215e-20	up	MCM7
MOGS	0.6424832493426	7.48650043787933	89.9237351551909	2.47519692044834e-21	3.1597294021108e-20	up	MOGS
CDC25B	1.38590552556492	8.65439227572851	89.8155450137225	2.61432058646233e-21	3.32514862913184e-20	up	CDC25B
CCDC110	-1.77661190285262	0.414114460779864	89.7326437538144	2.72619494823619e-21	3.4548325071284e-20	down	CCDC110
MDH1	-0.658333846722662	8.24514061418629	88.7999340675856	4.36830498239084e-21	5.51577639986669e-20	down	MDH1
MCM4	1.05120726587147	8.70867580440628	88.5225511309028	5.0258639305853e-21	6.32315371772194e-20	up	MCM4
MYL6B	-1.1895166030611	6.4841139706674	88.3598273780414	5.45678331813707e-21	6.84060786464306e-20	down	MYL6B
NEBL	-1.50217250646768	6.99726150875418	88.1355748966906	6.11184700067234e-21	7.63433218542764e-20	down	NEBL
CDK2	0.870296809683192	6.57372624547779	87.892565235725	6.910794728684e-21	8.60147129623704e-20	up	CDK2
SACM1L	-0.590972552717603	6.01234043975191	87.827151061448	7.1431650716977e-21	8.85904991988131e-20	down	SACM1L
CTNND2	-2.40492661177506	-0.376715054631414	87.8129634163911	7.19458616719784e-21	8.89118184137747e-20	down	CTNND2
CSDE1	-0.675296340440188	10.2510776496046	87.8033073741948	7.22979470104998e-21	8.90312174316579e-20	down	CSDE1
MAD2L1	1.20616248627187	6.14930547842816	87.7549176191167	7.4088497796774e-21	9.09149347963935e-20	up	MAD2L1
CTNNA1	-0.656571120027319	9.88303174133251	87.6990723645107	7.62101257597104e-21	9.3190276586874e-20	down	CTNNA1
ACTL6A	1.08640531218077	7.59367432831321	87.3979900717777	8.87406253544707e-21	1.08133244531584e-19	up	ACTL6A
CENPF	1.3603266625931	7.67894040014729	87.3818220485575	8.94690096539916e-21	1.08640940294133e-19	up	CENPF
RACGAP1	0.936171968953533	7.09219038824145	87.1418206812035	1.01011898598427e-20	1.22231412019278e-19	up	RACGAP1
MACROD1	-1.35163692440738	5.25474583246674	87.1160171745206	1.02338395877864e-20	1.23408065617424e-19	down	MACROD1
MYO1B	1.59503905457694	9.14419662370993	86.6996139320871	1.26321470598491e-20	1.51803560357152e-19	up	MYO1B
NDUFS2	-0.594082677237064	7.82531734517932	86.5720833641344	1.34735719282554e-20	1.61358756597836e-19	down	NDUFS2
TJP1	-0.915891970818723	8.13825639734251	86.239491436755	1.59412250056937e-20	1.90257428578228e-19	down	TJP1
PITPNA	-0.612136309707353	8.00501134815244	86.055704091568	1.74937811732004e-20	2.08074496206837e-19	down	PITPNA
RCC2	0.69148907802672	9.32168675072513	85.5370056851689	2.27405764140229e-20	2.69560914295476e-19	up	RCC2
GMNN	1.14988499927805	5.7464457480386	85.4703365824311	2.35203645140455e-20	2.77859221462537e-19	up	GMNN
RPN1	0.659126539601053	9.8145607340857	84.9347028091688	3.08382876010537e-20	3.63079163140784e-19	up	RPN1
STX12	-0.660909944232644	6.84796559200899	84.8253000232747	3.25927056310816e-20	3.8244302735461e-19	down	STX12
UFL1	-0.72214874022439	6.20120374659985	84.5770699293428	3.69526058203575e-20	4.32147084845456e-19	down	UFL1
ABLIM2	-1.58411426723877	5.68259254214538	84.5411428570791	3.76302177293939e-20	4.38599694939591e-19	down	ABLIM2
F8	-1.20335352384875	3.87307327008661	84.3298929900245	4.187358773354e-20	4.86431510837957e-19	down	F8
NAGK	-0.875101300382407	7.55276402746312	84.255517844098	4.34788282588105e-20	5.03401051435065e-19	down	NAGK
EIF3L	-0.795962563331766	8.29650338590475	84.1062739353832	4.68880387916684e-20	5.41075546983326e-19	down	EIF3L
CCSAP	0.940371670136995	5.15721158770028	83.9499468973468	5.07461323524869e-20	5.83664261545931e-19	up	CCSAP
PCLAF	1.30890735399719	6.00972942559101	83.726613342791	5.68152107378027e-20	6.51319109938298e-19	up	PCLAF
PLK4	1.09614241158195	5.04015237580761	82.8874334649114	8.68616386422068e-20	9.92501018583903e-19	up	PLK4
SOCS1	1.77523482056711	4.85989093910683	82.6750881766854	9.67124787297775e-20	1.10144767442247e-18	up	SOCS1
TTK	1.18534672868352	5.60430755050475	82.5561925739379	1.02708344198801e-19	1.1659237118333e-18	up	TTK
MTHFD1L	1.1417640838739	6.70424653467738	81.9634489670042	1.38626789044237e-19	1.56347689261866e-18	up	MTHFD1L
SH3GLB1	-0.5889358162618	8.11031304045349	81.8194297564617	1.49105486140421e-19	1.67623425548182e-18	down	SH3GLB1
HAP1	2.87253802204002	4.45544961117486	81.7879072478386	1.51502707508234e-19	1.69770718863728e-18	up	HAP1
RELCH	-0.978589561856013	6.62715060027476	81.6186550059316	1.65048845305522e-19	1.84357444195431e-18	down	RELCH
ABLIM3	-1.44927335220641	5.52442520570178	81.4731341742613	1.7766033385585e-19	1.97337223225805e-18	down	ABLIM3
LRRK2	-1.58483787288299	3.93870630672246	81.4715623728188	1.77801687497569e-19	1.97337223225805e-18	down	LRRK2
STIL	1.22588753118024	5.43782744859914	81.420041190858	1.82497845460137e-19	2.0152319229985e-18	up	STIL
MYH11	-2.26681566833114	6.88744549184565	81.4175311270125	1.82729781253235e-19	2.0152319229985e-18	down	MYH11
PHLDB2	1.664898777443	7.61673677476122	81.3672426294689	1.87439189238279e-19	2.0606484999855e-18	up	PHLDB2
EIF4EBP2	-0.616197988076005	8.27089303870361	81.2468674399526	1.99211113405103e-19	2.18317839690812e-18	down	EIF4EBP2
FOS	-1.59671585939695	10.2480416082131	80.922749260626	2.34716019668919e-19	2.56421733086577e-18	down	FOS
TOP2A	1.34400758153234	8.45993775171631	80.793661470814	2.50560363548608e-19	2.72875895927156e-18	up	TOP2A
ATP5PB	-0.618971337724574	8.26166253221611	80.7377952756764	2.57745003325343e-19	2.7982596155415e-18	down	ATP5PB
LIPE	-1.43048685334824	4.0976194243377	80.592959582922	2.7734586773653e-19	3.00170915857704e-18	down	LIPE
BRCA1	1.08039039475122	5.79594897783406	80.4068352786084	3.0473924245071e-19	3.28797603696819e-18	up	BRCA1
SPATS2	0.729234012061045	6.26593941100752	80.2263600300885	3.33883202060831e-19	3.59130542957407e-18	up	SPATS2
ABR	-0.739357905998307	7.97088929855011	79.9768549687431	3.78821280304016e-19	4.06212972879845e-18	down	ABR
PPP3CB	-0.601624641926888	6.77840127400335	78.6750236287993	7.32154115938221e-19	7.82686225167085e-18	down	PPP3CB
RUVBL1	0.828117977755087	7.55404172615611	78.4931973659978	8.02741967269503e-19	8.55521637900373e-18	up	RUVBL1
SIK2	-0.770605745525923	6.49008107251529	78.1876530210047	9.37023846317184e-19	9.95587836712008e-18	down	SIK2
CCNB1	1.15111185851235	7.54995003912977	77.7717957520264	1.15659941734959e-18	1.22515166245085e-17	up	CCNB1
GPR158	3.56207631567734	3.22406298085488	77.7152964722563	1.19016074123051e-18	1.25688187369343e-17	up	GPR158
HMGB3	1.25507122706674	7.49749469984258	77.6975476796756	1.20090352237064e-18	1.26439540044159e-17	up	HMGB3
SLC2A1	1.71293980655131	11.3307115781863	77.2263597563245	1.52445307171665e-18	1.59541109757734e-17	up	SLC2A1
FSD1	2.85280459993917	1.65677983625756	77.1733164982863	1.56594974445422e-18	1.6339325926416e-17	up	FSD1
HMMR	1.32997986676166	5.42740678096519	77.0840590550033	1.63834361248854e-18	1.70436641478286e-17	up	HMMR
KLF4	-1.33000101676006	8.6440160486152	76.9506234448371	1.75285984995367e-18	1.81807040984778e-17	down	KLF4
CCDC9B	-1.4430772532674	5.38657979245655	76.924011089078	1.77663930978391e-18	1.83726646723945e-17	down	CCDC9B
SUCLG1	-0.646362355776204	7.43481001273262	76.860156466522	1.83502100268746e-18	1.89202609300763e-17	down	SUCLG1
LMNB2	0.89022205722871	8.7950256011208	76.7287855885201	1.96123770604538e-18	2.01619864471037e-17	up	LMNB2
HIBCH	-0.865244132333182	5.98363684918031	76.687440591424	2.00272978582772e-18	2.05279803047341e-17	down	HIBCH
TERT	2.75997428167887	0.742046446813934	76.6432226858141	2.04807720373365e-18	2.09312289003278e-17	up	TERT
PCNT	-0.856902624053651	6.78704719661437	76.3558863020614	2.3688425431611e-18	2.40682689880945e-17	down	PCNT
DNAJA4	-1.0356537401194	6.79706830790343	76.326740708819	2.40406352825809e-18	2.43551203371495e-17	down	DNAJA4
PSMB2	0.697904778635092	8.65696588419944	76.2424764871201	2.50886696257864e-18	2.53431923611204e-17	up	PSMB2
RASSF5	-0.995299551689496	6.93878313583483	76.0479544458231	2.76858964139739e-18	2.78859390181211e-17	down	RASSF5
YPEL2	-0.957807181227638	5.2105505477703	76.0209436568738	2.80672033401279e-18	2.8188531308457e-17	down	YPEL2
CCNA2	1.14277735585518	6.59464727640218	75.9925021158679	2.84743874058195e-18	2.85152988819773e-17	up	CCNA2
IFI44	2.11243418844764	7.20383512215604	75.8633617600593	3.03988425699841e-18	3.03552912195973e-17	up	IFI44
SLK	-0.834626264142002	8.43556722969049	75.7222561161575	3.26506621908474e-18	3.2510730781458e-17	down	SLK
ANLN	1.33352926586743	7.68956653537325	75.3448666482644	3.95274703918375e-18	3.91344415669187e-17	up	ANLN
NUP85	0.644886984853034	6.74704690438884	74.7506566215499	5.34080083815459e-18	5.27271697477868e-17	up	NUP85
KIF1B	-0.850987560410705	7.7205531282793	74.6858651779128	5.51898522681584e-18	5.43323828120147e-17	down	KIF1B
EMC1	0.682023563884694	7.8352370044447	74.371059181295	6.47310424968276e-18	6.33419318972413e-17	up	EMC1
ACTG2	-1.95886549251658	4.6917499815698	74.3663129604876	6.48868570654667e-18	6.33419318972413e-17	down	ACTG2
VILL	-1.30676966259774	4.28005846878715	74.1890041898353	7.09845939285048e-18	6.91009245365472e-17	down	VILL
COL1A1	2.89930559848743	13.5974333507202	74.144649814534	7.25975738974469e-18	7.04742465271873e-17	up	COL1A1
SNRPN	-1.33335871627315	5.49082213703525	73.8479878396163	8.43703656343244e-18	8.16752011765613e-17	down	SNRPN
EEF1B2	-0.791221548887946	9.18941822648195	73.8300441728235	8.51408098661125e-18	8.21927208818288e-17	down	EEF1B2
MCM6	0.963273470738755	7.34484203740337	73.7629890254526	8.8082759193643e-18	8.4797904914322e-17	up	MCM6
TCP11L1	0.98279775925964	5.01982896240692	73.726113385464	8.9743742073557e-18	8.61589369494066e-17	up	TCP11L1
ADAR	0.733373039359646	9.79097823104163	73.6182760928733	9.47830103424809e-18	9.07469206163588e-17	up	ADAR
DDX11	1.18545085076331	5.92436165852513	73.0480710150673	1.26530205281363e-17	1.20810346686452e-16	up	DDX11
GSN	-0.905860406867373	10.4118851252843	72.9490318026119	1.33041565244476e-17	1.26680288217759e-16	down	GSN
GABRA4	-3.11626867384426	-0.851847445708435	72.828432976497	1.41424642126188e-17	1.34295607032633e-16	down	GABRA4
PLLP	-1.32966531042699	4.73908960217932	72.5271216681051	1.64752132915868e-17	1.56022060655381e-16	down	PLLP
SLC16A1	1.30716471398934	8.60073619057497	72.4108934082428	1.74746687320613e-17	1.65038538025023e-16	up	SLC16A1
OXR1	-0.787540847346117	6.5161146978595	71.8225444440376	2.35446821208255e-17	2.21765451867775e-16	down	OXR1
DNMT1	0.92422315113783	8.09061114699534	71.7505586986679	2.44194796020143e-17	2.29385138579569e-16	up	DNMT1
PLPP3	-1.26983213398611	6.54820450309532	71.6752424957134	2.53695761177208e-17	2.37669281640475e-16	down	PLPP3
GPRC5B	-1.5190134661639	5.4348237063521	71.5946153162356	2.64276894706536e-17	2.46258015522e-16	down	GPRC5B
NUSAP1	1.21441878762307	7.0075496798752	71.2406969340718	3.16198260548984e-17	2.93853583470189e-16	up	NUSAP1
AP2M1	0.827055092463599	10.3932910104363	70.9641336006307	3.63778332118919e-17	3.37172204104902e-16	up	AP2M1
CCT6B	-1.10500056157389	1.8614690151441	70.8105319740441	3.93232220283433e-17	3.6350511609755e-16	down	CCT6B
AATF	0.677788552087527	7.5953690502269	70.7191969261745	4.11865205639174e-17	3.79722286151461e-16	up	AATF
MSN	1.1547908737018	10.8341993814803	70.6822451833434	4.19652254795194e-17	3.85880767272098e-16	up	MSN
ATL1	-1.21348866154682	3.38623649510944	70.2412227783383	5.24782568928552e-17	4.81280855977895e-16	down	ATL1
FNDC3B	1.13320399864647	7.96997640268521	70.0881387898182	5.6712958471473e-17	5.18752389168198e-16	up	FNDC3B
CLASP2	-0.682679281801215	6.1214785702316	70.0192222639838	5.87293582019672e-17	5.35790087261402e-16	down	CLASP2
ODF2	0.648297159231591	6.85009124739425	69.9546098184214	6.06849199470203e-17	5.52185237638031e-16	up	ODF2
NCAPG2	0.979231905328505	6.4001979836414	69.6415869955403	7.11214451637703e-17	6.45464157280572e-16	up	NCAPG2
PDCD6IP	-0.685643878368734	8.42116551921403	69.5377493010029	7.49659330065376e-17	6.78587731240996e-16	down	PDCD6IP
PLCG1	0.68329503760037	7.25193726728539	69.4296353922023	7.91898224097731e-17	7.14965106471656e-16	up	PLCG1
RANBP1	0.924018471658645	7.82364455959805	68.8935758750088	1.0392279256832e-16	9.33430237372665e-16	up	RANBP1
ICA1	-1.58531372651057	3.75783686208532	68.4989557041619	1.26944811267374e-16	1.13436581350461e-15	down	ICA1
FEZ1	2.04965749940091	6.44390656947424	68.3884220341986	1.34263557242109e-16	1.19669692324488e-15	up	FEZ1
CEP72	1.08445913367682	4.06076767404776	68.2654356466959	1.42904030926542e-16	1.27046058106887e-15	up	CEP72
SRSF8	-0.665105391074992	6.59358354387153	68.0522586746475	1.59219342065898e-16	1.41190688829429e-15	down	SRSF8
CLTCL1	-1.26002846912791	5.08469279582273	67.8723021110749	1.74434378946632e-16	1.54290307266247e-15	down	CLTCL1
CKAP2	0.88513470782805	6.95592974790588	67.2905780626554	2.34298440587739e-16	2.06716472265385e-15	up	CKAP2
ALDH2	-1.11410797092816	8.12286870346326	66.9514889056912	2.78271157365797e-16	2.44892672580759e-15	down	ALDH2
DZIP3	-0.967551646152882	4.39753832919394	66.5807075663926	3.35857131244266e-16	2.94826726041881e-15	down	DZIP3
RAD21	0.65407818882597	9.15138141959744	66.4086161779558	3.66496621729812e-16	3.20914755459396e-15	up	RAD21
ASPM	1.2155593516621	6.52003962373753	66.3343624988515	3.80566073814496e-16	3.32399189785343e-15	up	ASPM
DDAH1	-1.31474241937265	4.6955228662328	66.2239290400396	4.02496421911941e-16	3.50675007590779e-15	down	DDAH1
RPL3	-0.697097759057269	11.9609997302405	66.1865282108718	4.102066804786e-16	3.56501317074294e-15	down	RPL3
MARK1	0.882379054063078	5.88103790416549	66.1398781639442	4.20031102594341e-16	3.64131440930667e-15	up	MARK1
ATP12A	-2.51877658723709	5.74499379695643	66.004957584355	4.49790204244248e-16	3.88962496722384e-15	down	ATP12A
ANP32E	0.722084818612835	7.35125504834158	65.7934917424307	5.00733129672034e-16	4.3182456060539e-15	up	ANP32E
BRCA2	1.22191807447019	4.81448767373309	65.789165735771	5.01833420502677e-16	4.3182456060539e-15	up	BRCA2
HIGD1A	-0.898643177972235	6.75105869259913	65.7397243980881	5.14581603873167e-16	4.41703667364036e-15	down	HIGD1A
EEF2	-0.61784771776376	12.3896866784442	65.6001183672905	5.52354446428789e-16	4.72961976856101e-15	down	EEF2
GNAS	-0.61430158648326	10.9164864725297	65.5506498704145	5.66394411865802e-16	4.8379522680204e-15	down	GNAS
SGSM1	-1.78382963441609	1.01204631610322	65.5395729823149	5.69586818094527e-16	4.85332533266363e-15	down	SGSM1
OGN	-2.34223501614278	3.20301976149164	65.2346257041957	6.64909080580059e-16	5.6517271849305e-15	down	OGN
KIF13B	-1.1333082417631	6.48839134697138	65.1893041145829	6.80378103515021e-16	5.76914279987798e-15	down	KIF13B
DOCK9	-0.923220840982572	7.87360391215271	65.0533769122668	7.28965269251214e-16	6.16612612461282e-15	down	DOCK9
GRM5	-2.17812455271579	-2.25239195786585	64.9869892013155	7.53942303820785e-16	6.36195866541268e-15	down	GRM5
NOP53	-0.850640992477229	9.01327377150127	64.2844204206307	1.07693966908655e-15	9.02195852588131e-15	down	NOP53
PHYHIP	-1.75790783509215	3.04720103410072	63.8861568019524	1.31820678982081e-15	1.10166682554569e-14	down	PHYHIP
OAS2	1.71967663413634	8.86036413959989	63.8692220684195	1.32958702281492e-15	1.10851932404546e-14	up	OAS2
MKI67	1.14968419405608	8.64281714032383	63.805992936259	1.37295281793279e-15	1.14194285692023e-14	up	MKI67
FBXO41	1.32834196892455	4.80217035679665	63.6764818475018	1.4662462896441e-15	1.21663531414516e-14	up	FBXO41
ANG	-1.18855054150969	2.99014458091985	63.6262604732132	1.50410684007911e-15	1.24508606595623e-14	down	ANG
RFC5	0.8702029076988	5.79206526711271	63.4705377860572	1.62783351472534e-15	1.34431274853503e-14	up	RFC5
NDUFA4	-0.725342527650533	8.164245443544	63.3965120917516	1.69017021334643e-15	1.38920830035667e-14	down	NDUFA4
ATP1A4	-1.77079609397996	-1.5599933351438	63.3719861698017	1.71134566700268e-15	1.40000930739539e-14	down	ATP1A4
SCRN1	1.02401168590234	7.89702164208672	63.3483023191974	1.73204595609427e-15	1.41362532950551e-14	up	SCRN1
NUAK2	-1.01212477101054	6.59915623599236	63.3264808520021	1.75134013576275e-15	1.42603279746103e-14	down	NUAK2
KIF11	0.944111703558006	6.83731762120127	63.1444966167805	1.92085436092177e-15	1.56041432349939e-14	up	KIF11
CLIC3	-1.76515374092565	6.84901645047951	63.1350611242788	1.93007783966405e-15	1.56426076075098e-14	down	CLIC3
GDI1	0.63672558652292	8.27885625831368	63.1242875602468	1.94066351634192e-15	1.56919080149689e-14	up	GDI1
SLC27A1	-0.900382585917934	5.45776091300706	63.1052884742816	1.95947299742721e-15	1.58073226760043e-14	down	SLC27A1
DES	-2.97215675525836	10.1359712511746	62.9746948227548	2.09379385580176e-15	1.68494771499929e-14	down	DES
MARCKSL1	1.22076248301682	8.02296831832242	62.9704341362117	2.09832800088865e-15	1.68494771499929e-14	up	MARCKSL1
LASP1	0.632564358630946	9.15565690707264	62.9358528870755	2.13549403277066e-15	1.70728148902782e-14	up	LASP1
CEP131	0.906336085872051	5.53986204515526	62.9354425562249	2.13593896475216e-15	1.70728148902782e-14	up	CEP131
CEP85L	-1.04060436322583	3.17132821892151	62.7396096607418	2.35922927752337e-15	1.8814448586199e-14	down	CEP85L
NEURL1	-1.81476788705744	3.74881076717576	62.7055986560817	2.40032365932254e-15	1.90984656455229e-14	down	NEURL1
SLC3A2	0.982521485965174	9.83183271838969	62.5617014891191	2.58226478477934e-15	2.04993001707426e-14	up	SLC3A2
MSH6	0.749263553858118	7.41482201010284	62.3216281162555	2.91703810954282e-15	2.31042677539926e-14	up	MSH6
RIMS1	-2.25572713270714	-0.6868508285805	62.1943322966032	3.11182233394418e-15	2.45911583532777e-14	down	RIMS1
TOM1L2	-0.803675550581379	7.9253961175855	62.1148272386745	3.24002654358117e-15	2.55463631320823e-14	down	TOM1L2
AUH	-0.663149960163199	4.36285298095126	62.0850630387637	3.28937016956817e-15	2.58768736815916e-14	down	AUH
MFHAS1	1.06070682370029	7.23707009970241	61.858066965384	3.69127072229368e-15	2.89731497008862e-14	up	MFHAS1
TAGLN2	0.676241195967173	11.3172381353004	61.8312714526324	3.74184446232605e-15	2.93041077555197e-14	up	TAGLN2
NDNF	-1.84996266939344	1.83719379086978	61.641561095896	4.1202924005024e-15	3.21955583312799e-14	down	NDNF
TMOD3	-0.742858372371406	8.30329446001951	61.5307468407141	4.35883071154334e-15	3.39074219413584e-14	down	TMOD3
CCT5	0.718349027936795	9.45271934947266	61.2974275850586	4.90721059040667e-15	3.8088260373201e-14	up	CCT5
DDX55	0.590050708479505	5.43322429596429	60.9425782969613	5.87640498661327e-15	4.55094919518828e-14	up	DDX55
ATP2C1	0.730212431149412	8.44484473728421	60.8601530329673	6.12766601983586e-15	4.73501465169135e-14	up	ATP2C1
LGALS3	-0.7936318892082	9.03912863585315	60.7497302503673	6.48119988343967e-15	4.99711982163435e-14	down	LGALS3
TCOF1	0.773870431359936	7.84879255042122	60.6906265508469	6.67874001505949e-15	5.1380593714089e-14	up	TCOF1
NPEPPS	-0.704103123325801	8.16566841127259	60.5941274914826	7.01429502905639e-15	5.37248751126627e-14	down	NPEPPS
CHAF1A	0.927384430843798	6.57313535254136	60.4963378470702	7.37154932049832e-15	5.63373889954751e-14	up	CHAF1A
UQCRFS1	-0.723437970126567	7.3300553953243	60.376707289131	7.83344645622837e-15	5.97364571115008e-14	down	UQCRFS1
SPTBN4	-1.50310666672297	1.37924538572857	60.0851615213436	9.0840605579898e-15	6.91221638528263e-14	down	SPTBN4
INF2	0.856646146628972	8.27514802855958	60.0644773271576	9.18002782964609e-15	6.96909925217067e-14	up	INF2
ALDH1A3	-1.48401514793086	6.39784144570884	60.0604542296766	9.19881106455813e-15	6.96909925217067e-14	down	ALDH1A3
MTERF3	0.715350474711335	5.54760912245188	59.8278869957762	1.03526013581853e-14	7.8262073174134e-14	up	MTERF3
PCNA	0.898200177889533	8.3621737317502	59.7995606642786	1.0502679910618e-14	7.92247607976274e-14	up	PCNA
PAK2	0.678961407811968	8.52969021282394	59.7763344794281	1.06273596219779e-14	7.99921129213674e-14	up	PAK2
CLIC4	0.900673595567159	8.77149235713327	59.3877832092867	1.29470350082676e-14	9.72422780254582e-14	up	CLIC4
LCA5	-1.12993326559137	3.19121297640259	59.2518893130533	1.38727082179967e-14	1.0397072718219e-13	down	LCA5
MDC1	0.729048790257239	6.45658647089364	59.1603474214345	1.45333113449298e-14	1.08687961452962e-13	up	MDC1
CIRBP	-0.756194551736086	8.27086377989027	59.1361335319343	1.47132519699982e-14	1.09798036649773e-13	down	CIRBP
CTSC	1.27717936344244	9.65694241419979	59.0662197194363	1.52454097625364e-14	1.13526181671879e-13	up	CTSC
VAT1	-0.725027553217139	8.51616265919499	59.0378735713991	1.54666180528898e-14	1.14927854827976e-13	down	VAT1
PDHA1	-0.632868340700878	7.37667128568577	58.659765170918	1.87435532593107e-14	1.38981453422762e-13	down	PDHA1
BRAT1	0.785683852973818	7.2022266510978	58.3564038490168	2.18683663567114e-14	1.61807339178639e-13	up	BRAT1
U2SURP	0.688011672492336	7.95270214211284	58.3356085671011	2.21007454579726e-14	1.63180292205582e-13	up	U2SURP
RPL14	-0.779268295233887	9.76451050782908	58.2160644420132	2.34853439633114e-14	1.73036836600719e-13	down	RPL14
GANAB	0.608048906457061	10.0589885836585	58.2100604288167	2.35571293020557e-14	1.73199568813637e-13	up	GANAB
CBX1	0.672575370489819	7.43442446429063	58.1689083664793	2.40550972133253e-14	1.76488450080923e-13	up	CBX1
MED10	0.837862766213039	6.49493966764764	58.1548173310823	2.42280178004407e-14	1.77383701753227e-13	up	MED10
CRTAC1	-2.0262161684514	3.3761238477515	57.9088848499823	2.74544284943449e-14	2.0058424172493e-13	down	CRTAC1
DOCK3	-1.43438414575898	2.29837033947884	57.8960203051447	2.763456385139e-14	2.01477939376766e-13	down	DOCK3
TUBA8	-1.45369163400724	-1.452254516194	57.8895627720601	2.7725430540029e-14	2.01718424701464e-13	down	TUBA8
USP2	-1.58280648804967	4.95197845251355	57.6483792991196	3.13421105624885e-14	2.27556781896401e-13	down	USP2
EPB41L3	-1.1874905439973	5.59548767034414	57.6307990061531	3.16234945822367e-14	2.29122408771507e-13	down	EPB41L3
DONSON	0.881613510508636	5.12282089166062	57.5078837622304	3.36627297844274e-14	2.43391313897779e-13	up	DONSON
TNC	2.08997686357375	11.231785742539	57.2143441750125	3.90810416247989e-14	2.81982256858021e-13	up	TNC
PTK2	0.680353797755647	8.13134084814947	57.1829388750058	3.97101096104406e-14	2.85929198331375e-13	up	PTK2
TOPBP1	0.905248423769745	7.15620812645402	57.1612495330688	4.01504657743539e-14	2.88503862316749e-13	up	TOPBP1
CCDC77	0.823663056200877	4.61404721982888	57.0684905821602	4.20895432868933e-14	3.01814934886467e-13	up	CCDC77
OAS3	1.55255848769988	9.15382135315274	56.7641680686936	4.91338104750289e-14	3.50883871937451e-13	up	OAS3
CMSS1	0.801711755406109	6.16664331363673	56.7515857517677	4.94491961647178e-14	3.52414005386588e-13	up	CMSS1
GSTK1	-0.699803593447647	7.77662596856083	56.6881694606623	5.10698758355398e-14	3.63221463850727e-13	down	GSTK1
VRK1	0.786635387753956	5.61095314084881	56.587817562924	5.37437742890039e-14	3.81460393884274e-13	up	VRK1
C3orf49	-1.07569413244828	-1.63213426722579	56.5413816520489	5.50280404653424e-14	3.89781953296175e-13	down	C3orf49
MDH2	-0.589424540865783	9.24073657189328	56.4352829585886	5.80788001165078e-14	4.10557035306348e-13	down	MDH2
CBX2	1.45851300790861	5.83121894796738	56.4225731577743	5.84554281388104e-14	4.12382929278855e-13	up	CBX2
MCM3	0.807933450175559	8.19941882933994	56.2398172480226	6.41491990304501e-14	4.51636280042664e-13	up	MCM3
ANK3	-1.00877814608501	6.68434900220213	56.0611185976715	7.02527868293393e-14	4.93610810685983e-13	down	ANK3
DCAF13	0.660026489531802	7.13852994758615	56.0316808795843	7.13125854335228e-14	5.00049014559008e-13	up	DCAF13
LZTS3	-1.24181164922736	4.86447558943973	56.0272615945847	7.14730609619467e-14	5.00167906530892e-13	down	LZTS3
DDX39A	0.755799286805752	7.80625943853338	55.7265888340138	8.32841973931087e-14	5.80490855829968e-13	up	DDX39A
NUP155	0.720418853662279	6.98660934328276	55.7023141984666	8.43189634886536e-14	5.86530115285345e-13	up	NUP155
TUBB3	1.73100049599946	3.88011424205917	55.6678088074185	8.5812018415419e-14	5.95726860911823e-13	up	TUBB3
DVL3	0.875337062606227	8.48782735434739	55.3783483481709	9.942559436139e-14	6.88863213418378e-13	up	DVL3
SGIP1	1.66751200207929	3.05168543684076	55.1120753163844	1.13849312574172e-13	7.86408985093001e-13	up	SGIP1
SVIP	-1.52096104618716	4.13080951417365	54.9598650718898	1.23016376754564e-13	8.47257061244382e-13	down	SVIP
EEA1	-0.75749086409232	6.68592239265103	54.868139320806	1.28893640945278e-13	8.85984888943383e-13	down	EEA1
SFXN3	1.0281072611008	6.66289481333207	54.3333992501043	1.6920138254852e-13	1.16076145311337e-12	up	SFXN3
DTX3L	0.912475792773573	8.29459638311454	54.2551403120598	1.76075942287963e-13	1.20554942804234e-12	up	DTX3L
RELN	-1.69912940391181	2.39906589146194	54.2300148691465	1.78341789026062e-13	1.21866889167809e-12	down	RELN
SGO1	1.02016333935099	3.7183479977474	54.1587309626535	1.84930337802357e-13	1.26121766583408e-12	up	SGO1
NRG1	2.03199318634859	6.79137342975566	54.0513102323027	1.95321822991996e-13	1.32948545532638e-12	up	NRG1
MAGOHB	0.786139982319475	5.08447591380732	54.0080698355603	1.99667867381452e-13	1.35641816340031e-12	up	MAGOHB
MRPS36	-0.608571541854582	5.03275160294202	53.9575327307484	2.04870083039312e-13	1.38905104940078e-12	down	MRPS36
APOOL	-0.6710886469446	5.43036394823304	53.8620193268545	2.15075349373647e-13	1.45541280110128e-12	down	APOOL
PIM1	-0.930740048779377	8.11039601788084	53.4513967390931	2.6507034096952e-13	1.78678943574231e-12	down	PIM1
DPP6	-2.00942161843784	-0.265809233693313	53.395873037502	2.72669076443761e-13	1.83446280194306e-12	down	DPP6
KHDRBS2	-2.05018264653085	-2.67945209786487	53.1051111488497	3.16168695693703e-13	2.11081974040719e-12	down	KHDRBS2
RFC3	0.836128153376137	5.1977457122902	53.079266537417	3.20356106534121e-13	2.13468648426656e-12	up	RFC3
HPCA	1.53018611377109	-0.064522735399311	52.8317533781242	3.63378817603267e-13	2.41214319875693e-12	up	HPCA
NCALD	-1.31899559440501	5.17917171153099	52.7002255761622	3.88546479043118e-13	2.56942026463997e-12	down	NCALD
SMPD3	-1.5274861366698	3.91135495377802	52.6904331749631	3.90488564196839e-13	2.57737243603406e-12	down	SMPD3
TAP1	1.30695710673995	9.54916730590803	52.5762527971	4.13863322819416e-13	2.72649088851732e-12	up	TAP1
S100A16	-0.938379625125995	10.6440946362575	52.5485773468931	4.19736691925383e-13	2.75996673841502e-12	down	S100A16
NCOA4	-0.628570214753241	8.97296709408543	52.4835955780179	4.33857254106047e-13	2.84744356037585e-12	down	NCOA4
STRN	-0.672920617680584	7.07053662661261	52.4427207224413	4.42981918341807e-13	2.90186463425037e-12	down	STRN
CPSF1	0.621905586161694	7.84457052102928	52.4030106730918	4.5203042433066e-13	2.95004874305684e-12	up	CPSF1
NLRX1	-0.977332231773482	7.09205834441095	52.3864332952405	4.5586232378427e-13	2.96949569792184e-12	down	NLRX1
RASAL1	-1.25799567854569	5.6525585762781	52.3619173263819	4.61588908476288e-13	3.00118907843258e-12	down	RASAL1
PXN	0.987884811371226	8.64279728887786	52.2462620759525	4.89590435572955e-13	3.17732340404422e-12	up	PXN
CBR4	-0.611855217395885	5.07549722223234	51.9808906627472	5.60434023686268e-13	3.61687513434564e-12	down	CBR4
CDKN2A	3.31611221044813	6.83439005453538	51.9041602770932	5.82768075111455e-13	3.74713420989561e-12	up	CDKN2A
HELZ2	1.18095344623619	8.11427660893862	51.8199553709513	6.08304092868798e-13	3.90412479493142e-12	up	HELZ2
FLNA	1.02437093894415	11.9071836003321	51.7396000676431	6.33716103132123e-13	4.05974378569016e-12	up	FLNA
SASS6	0.756777925661655	4.23777943231742	51.5986384416882	6.80887877842331e-13	4.34596017267495e-12	up	SASS6
PYCR3	0.881330897854475	5.93995160863151	51.5375850851287	7.02394556282241e-13	4.47503661543622e-12	up	PYCR3
PDE7A	1.00461488024063	6.43389264390279	51.4725325757045	7.26058529519577e-13	4.60895077481917e-12	up	PDE7A
FMNL2	0.935739037539244	7.17005196024101	51.2838170591342	7.99318541817506e-13	5.06477294224365e-12	up	FMNL2
POLR2H	0.896427709611526	7.0103859488243	51.1052323817222	8.75446253683552e-13	5.53707839217273e-12	up	POLR2H
COX5A	-0.639888018708264	7.63046386251283	50.9747630249331	9.3561191502737e-13	5.90689768817099e-12	down	COX5A
CHEK2	0.876297038253358	5.1869919256053	50.4792550750279	1.2043110254802e-12	7.5895550159105e-12	up	CHEK2
SLC25A11	-0.591661427927311	7.37406400517252	50.4418878317365	1.22746138553005e-12	7.72148543063576e-12	down	SLC25A11
CORO1C	0.636447770434475	9.00214747605529	50.4243078987341	1.23850631278389e-12	7.77692702712045e-12	up	CORO1C
STAT1	1.32636810524397	10.2298187765529	50.1280942304403	1.44030052607421e-12	9.02778297368458e-12	up	STAT1
PRPF4	0.630788630753535	7.13329142712639	50.1177957490295	1.44787942738257e-12	9.05899426288734e-12	up	PRPF4
SNRPA1	0.666196505982623	6.4171388776687	50.0327826521386	1.51198670282667e-12	9.42624983783712e-12	up	SNRPA1
SNAPC1	0.994099039821785	5.46397489099283	50.0214205655151	1.5207671980633e-12	9.46406015223323e-12	up	SNAPC1
DDX58	1.50580203853107	7.12222010303	49.9395042647501	1.58559963633743e-12	9.8324105562917e-12	up	DDX58
TOP1MT	0.970541169694137	6.96421971540978	49.8226546617926	1.6828956219465e-12	1.03987433377368e-11	up	TOP1MT
DCX	-2.1148508977756	-0.943457595249948	49.7858725991838	1.71474205688349e-12	1.05767718021929e-11	down	DCX
SLC12A5	2.1270857212435	0.990175600537942	49.7325375105925	1.76199465383303e-12	1.08490306865868e-11	up	SLC12A5
PABPC1L	1.56419135040549	4.33162980949782	49.670281109655	1.81880194518521e-12	1.11694485603625e-11	up	PABPC1L
RAB10	-0.680010304008639	9.48032966721293	49.6317224178954	1.85490112297095e-12	1.13409305500943e-11	down	RAB10
MAD2L2	0.861261331863797	6.45360038421681	49.3307670547506	2.16244196580853e-12	1.31980915076055e-11	up	MAD2L2
DLG3	-0.780203484265797	6.52425801692796	49.3149847950383	2.17990942779844e-12	1.32814411816041e-11	down	DLG3
NTM	1.68967425678965	4.49727280082335	49.3073552395975	2.18840421301119e-12	1.33099278923979e-11	up	NTM
GLS	0.883089270474145	7.55518176937118	49.0282363571429	2.52304191536393e-12	1.5291827956597e-11	up	GLS
BOP1	1.01022520509512	8.21778976607115	48.8355065877585	2.78354758132472e-12	1.68122414573946e-11	up	BOP1
PRKAR2B	-1.30432159864069	3.6875965707547	48.7880415881388	2.85173273199448e-12	1.71942708840844e-11	down	PRKAR2B
S1PR5	1.14268352448551	5.66249321534254	48.6425550788128	3.07132006460956e-12	1.84226341224859e-11	up	S1PR5
ITSN2	-0.707047820371251	7.0345867123702	48.622995080485	3.10210535318852e-12	1.8575321573646e-11	down	ITSN2
HLTF	1.20634340762178	6.54562121540879	48.5868963924107	3.1597338823303e-12	1.88556037327416e-11	up	HLTF
GK	-0.960612902230319	4.33443732821586	48.5604309348957	3.20266332961195e-12	1.90791140234148e-11	down	GK
PTTG1	1.13284944916414	7.17564806258643	48.4162158182281	3.44705967805063e-12	2.05000050819222e-11	up	PTTG1
CAD	0.656009334867878	7.65423687381134	48.4100575138293	3.45790171125603e-12	2.05294505344587e-11	up	CAD
EXOSC2	0.633234376871464	6.14271883448827	48.137969867172	3.97258784235734e-12	2.34652010688395e-11	up	EXOSC2
HIPK2	-0.861739305464098	7.186509424745	47.6375636427285	5.12764910381574e-12	3.02366448845987e-11	down	HIPK2
MRPL47	0.752562449266665	6.88878235071377	47.5791192631738	5.28281898282278e-12	3.10990272890834e-11	up	MRPL47
SMC2	0.831483999497628	6.91246234692395	47.5688048003461	5.31068776081287e-12	3.12103656769525e-11	up	SMC2
ARRB1	-0.912261148141049	4.73149449383794	47.5163298604325	5.45476533068848e-12	3.20031265613625e-11	down	ARRB1
FAM110B	-1.27684423002061	3.14876131647233	47.3370429584434	5.97719143214697e-12	3.49505237265641e-11	down	FAM110B
CACNA2D2	-1.18894979620635	1.60393840516758	47.1653075970153	6.52451025566721e-12	3.80232746505021e-11	down	CACNA2D2
TENT4A	0.591210155034966	6.50933670171785	47.1066438224797	6.72274190447954e-12	3.91131144192174e-11	up	TENT4A
CIT	0.97770531842792	6.31978353700536	46.9267174062911	7.36912413904237e-12	4.26601289444563e-11	up	CIT
MTHFD2	0.686109623647547	7.52047420103969	46.8372088295768	7.71349049968637e-12	4.45796258563963e-11	up	MTHFD2
NPBWR1	3.03132930415931	2.8123763037937	46.3954800647779	9.66381772993683e-12	5.54833686801151e-11	up	NPBWR1
KCTD8	-2.23323801646574	-1.99941601796264	46.1141165896795	1.11561708971568e-11	6.39461440404467e-11	down	KCTD8
GEN1	0.733481049525975	5.51502930007935	46.1058496031486	1.1203345095389e-11	6.41110963176199e-11	up	GEN1
CASK	0.794546840644007	7.26370027687952	46.0982192468141	1.1247063624091e-11	6.42557651310772e-11	up	CASK
CEND1	2.42215210148555	0.949885598725224	45.9675621573354	1.20227289948241e-11	6.85748126791521e-11	up	CEND1
CFL1	0.633249789972269	11.3837401213604	45.6724516852407	1.39774766375405e-11	7.93347004590046e-11	up	CFL1
RPL10A	-0.58692703288415	10.342565520556	45.6409179291931	1.4204314291825e-11	8.04911143203419e-11	down	RPL10A
PRKCQ	-1.23630869354751	4.44437341215108	45.5713481030476	1.47178803238945e-11	8.31309771941205e-11	down	PRKCQ
BASP1	1.50962512981348	7.59383532712611	45.526475888955	1.50589456068779e-11	8.49197822653225e-11	up	BASP1
CHML	0.901683667233117	5.43773157774524	45.4922034286726	1.53247628143336e-11	8.61399974321815e-11	up	CHML
AHNAK	-0.820984870254755	12.0478391511279	45.3665852142855	1.6339844995235e-11	9.15504176983828e-11	down	AHNAK
HACD3	0.592897665849017	7.57560551890317	45.1611752564396	1.81467217644884e-11	1.01186120558787e-10	up	HACD3
PHF24	2.14030097500041	3.04335970112783	44.9292154947979	2.04287086057349e-11	1.13186088220964e-10	up	PHF24
EHD2	0.9311794687468	9.05625839590564	44.679691299636	2.3205180765321e-11	1.28365166614514e-10	up	EHD2
AK3	-0.770490781548998	7.32860502189927	44.3945602046269	2.68431948360158e-11	1.48019832284043e-10	down	AK3
SPINK7	-2.42706254988844	6.49133217326937	44.2569745938321	2.87976534751737e-11	1.58296249780726e-10	down	SPINK7
SUCLA2	-0.68526609063818	6.55763970384957	44.1461584509855	3.04749281930535e-11	1.67252164965026e-10	down	SUCLA2
CACNA2D1	-1.42355454804014	5.46464652198924	44.0921410582322	3.13276203993728e-11	1.71661567754425e-10	down	CACNA2D1
DARS2	0.633419040246645	6.23158797283658	44.0780025292029	3.15547207250759e-11	1.72634539602652e-10	up	DARS2
PGD	-1.02094485222183	9.37466323525454	44.0279259266558	3.23724124320068e-11	1.7683049737546e-10	down	PGD
SNRPB	0.69706450107355	9.23717610369834	43.9494700162614	3.36963574075656e-11	1.83487196195885e-10	up	SNRPB
IDH3A	-0.64381046502146	6.30594914598983	43.89851895454	3.4585047775088e-11	1.87739706380345e-10	down	IDH3A
DEK	0.632227282434973	8.60148699285194	43.8727590467963	3.50432433314114e-11	1.899311088802e-10	up	DEK
MAGEA4	6.06700415093701	6.67176022755409	43.5374698222143	4.15918820293478e-11	2.24377258316219e-10	up	MAGEA4
APP	0.842348779637112	11.0654457129452	43.263651497053	4.78388345006626e-11	2.56884958759336e-10	up	APP
RPL29	-0.73337331807554	9.99701765448948	43.0207877193188	5.4161310793579e-11	2.89872271622192e-10	down	RPL29
TRIO	0.889833517108269	7.77911600601929	43.0182545559907	5.4231483815687e-11	2.89872271622192e-10	up	TRIO
AJUBA	0.966947932787957	7.6961824409232	42.9650167637535	5.57275006830856e-11	2.97412465360725e-10	up	AJUBA
FOXH1	3.46285773193806	0.203482140430699	42.8997441701366	5.76181922548293e-11	3.07032721724893e-10	up	FOXH1
ESPL1	-0.838727895243568	6.0536604701907	42.8525385807435	5.9025439503938e-11	3.1357264736467e-10	down	ESPL1
GLUL	-0.964032592956784	10.4346912118981	42.8285552956468	5.97535334028756e-11	3.16957479313579e-10	down	GLUL
RFC2	0.60324070770713	6.57783460895821	42.8098119094124	6.03288051111604e-11	3.19522622815188e-10	up	RFC2
HHIPL2	3.10934030044615	1.26839640445245	42.7911726885561	6.09063772981134e-11	3.22092147016579e-10	up	HHIPL2
C3	-1.29244151044376	9.07865729007702	42.679592524348	6.44815077211372e-11	3.40481900618429e-10	down	C3
SP100	0.740400264238923	7.4982137819275	42.6726546498851	6.4710616514403e-11	3.41174733060052e-10	up	SP100
IFIH1	1.28556144828483	7.27783145916492	42.5751174539212	6.80191816106912e-11	3.57536723851069e-10	up	IFIH1
MT-CO2	-0.740698732562326	12.9168114932304	42.5381907119652	6.93155062338255e-11	3.63802016904943e-10	down	MT-CO2
FN3K	-1.08805385516177	3.78002276606929	42.4751793151338	7.1584900841063e-11	3.74584653800457e-10	down	FN3K
FGFR4	1.47334121327498	3.93864964418128	42.4278933931507	7.33366496712576e-11	3.83175748282358e-10	up	FGFR4
PDE2A	-1.05648554363056	4.04987162201567	42.0211804504088	9.02901220734531e-11	4.69643396158185e-10	down	PDE2A
PFN1	0.642850845167434	10.8628182963444	42.0061492470235	9.09868419523558e-11	4.72562062897109e-10	up	PFN1
ACLY	0.599670744319213	8.63397163162265	41.9938676885298	9.15601045603756e-11	4.74831792251352e-10	up	ACLY
GRPEL2	-0.733365386202039	6.1755466639966	41.9227107265589	9.49533547149281e-11	4.91697535188001e-10	down	GRPEL2
SP110	1.09039407663953	4.9502329122983	41.7275023342091	1.04922649784215e-10	5.42515481451023e-10	up	SP110
POC1A	0.855285373331089	4.88364672176498	41.7175346021421	1.05458930109998e-10	5.44480550271618e-10	up	POC1A
DLGAP3	2.06988798226132	1.65464851564126	41.4868752503095	1.18664939106791e-10	6.07264776486294e-10	up	DLGAP3
NTRK1	1.77872299474708	1.24677913535025	41.3928475333242	1.24512129559552e-10	6.36253330667212e-10	up	NTRK1
C2CD4C	1.76013695445929	2.18697924439796	41.2941810874873	1.3095815534772e-10	6.67235630682463e-10	up	C2CD4C
KRT7	-1.93418942280316	7.71863821703386	41.2890752824474	1.31300670886361e-10	6.6800414312258e-10	down	KRT7
TUBA1B	0.647429146472603	9.5120101886559	41.2654017975066	1.3290052779982e-10	6.75157929128823e-10	up	TUBA1B
EPB41	-0.65398282955768	6.27228352283317	41.142886286518	1.41497307868128e-10	7.17784742242251e-10	down	EPB41
KIAA1549L	1.78414773564609	5.36298880076275	41.119039662818	1.43234229005167e-10	7.24486630018879e-10	up	KIAA1549L
VIL1	4.42730853929421	0.761189765709128	41.0879107886062	1.45533724564395e-10	7.35050768270895e-10	up	VIL1
KIAA1217	-0.622627478798573	8.27735508338975	41.0819215722942	1.45980369937169e-10	7.36239637092669e-10	down	KIAA1217
RIMBP3	1.52228635777103	-0.542572234042883	40.8792125781414	1.61934469858709e-10	8.13172373858216e-10	up	RIMBP3
MAPRE2	-0.720127111037207	6.02960107280974	40.7416059509576	1.73748176396844e-10	8.71240855745326e-10	down	MAPRE2
RUNX3	1.10436873147531	6.49137764649231	40.6774101400779	1.79550889089643e-10	8.98372510206284e-10	up	RUNX3
VDAC3	-0.598291945232308	7.6278457351087	40.676065307171	1.79674502041257e-10	8.98372510206284e-10	down	VDAC3
MAT2A	-0.585598387734419	8.17276164342233	40.6573684367128	1.81401913211267e-10	9.05710125417284e-10	down	MAT2A
S100A8	-1.57046204824506	12.8365850110106	40.5726256956975	1.89442152084593e-10	9.44500572267248e-10	down	S100A8
ZNF671	-0.964850479871925	2.09318237240635	40.5437478680308	1.92262748362905e-10	9.57193825778177e-10	down	ZNF671
NLGN2	0.927723652953853	6.11112639437404	40.5242459833271	1.94191308326475e-10	9.64040896748954e-10	up	NLGN2
MAOB	-1.621994729406	5.14535038160798	40.470053414166	1.99652749001011e-10	9.89743713041997e-10	down	MAOB
AKR1E2	1.56235133185184	2.21342641003013	40.322935155444	2.15266975040431e-10	1.0626138923738e-09	up	AKR1E2
SPHK1	1.00323226641102	7.47445415307092	40.3116497413904	2.16514053196134e-10	1.06725809814502e-09	up	SPHK1
TRIM2	-1.13355251239696	6.72253782758869	40.126233091779	2.38070384700901e-10	1.16779389940408e-09	down	TRIM2
SAC3D1	0.97969441930455	5.32873360712467	40.1247593152273	2.3825006096881e-10	1.16779389940408e-09	up	SAC3D1
CCDC88A	0.819606283454862	6.23285222869377	39.8575197271534	2.73180428463386e-10	1.33338066273796e-09	up	CCDC88A
STXBP5	-0.720728092120301	6.05982918745977	39.7652109797192	2.86401352170463e-10	1.39206236027066e-09	down	STXBP5
PDIA2	3.86859297796612	2.48497895267348	39.6617581140821	3.01981118579193e-10	1.46167249756735e-09	up	PDIA2
HIP1	0.863385361431649	6.50923871313514	39.6443649792229	3.04682575822009e-10	1.4727028803602e-09	up	HIP1
CDCA7L	0.725334583726878	5.83413608676042	39.588713031816	3.13489915979174e-10	1.50899496849092e-09	up	CDCA7L
IGF2BP3	2.06168030183035	5.25245089433377	39.5326260189605	3.22624006260992e-10	1.55082022319939e-09	up	IGF2BP3
MYH14	-1.28073700449708	8.93885925941662	39.4773455848042	3.31887427991323e-10	1.5909596788855e-09	down	MYH14
ZBP1	1.76084466153617	3.55825077860496	39.4389831398871	3.38471936884957e-10	1.62029491764296e-09	up	ZBP1
SHMT2	0.62190620341412	8.41215838036123	39.0994792942573	4.02751397351514e-10	1.92009387109443e-09	up	SHMT2
TGFBR1	0.697318277975273	7.58310622880114	39.0886836797972	4.04984612412206e-10	1.92810297029582e-09	up	TGFBR1
PDLIM7	0.95582492828685	7.76203160421325	39.0570251255091	4.11605341544771e-10	1.95640933041143e-09	up	PDLIM7
LIG1	0.737385938459981	6.81819081096599	38.9103623023672	4.43718984152297e-10	2.10103350512331e-09	up	LIG1
HOMER2	-0.988166881518296	6.52450723885848	38.8808736058056	4.50472708402079e-10	2.12723223412093e-09	down	HOMER2
CENPJ	0.824238401102418	4.59026493650024	38.6267567139266	5.13106698579777e-10	2.41645519533854e-09	up	CENPJ
RAPGEF2	-0.613152511420835	5.61583500964066	38.615712491604	5.160183419201e-10	2.4268878833894e-09	down	RAPGEF2
SPTBN2	-0.941215031379334	8.15969309549647	38.5577992745523	5.31559273019619e-10	2.4898979388083e-09	down	SPTBN2
C20orf27	0.789193921387065	6.7571196019014	38.4994264222574	5.47697787723362e-10	2.55861500028943e-09	up	C20orf27
GRIA3	2.07305369374032	2.06503789476249	38.4625112617346	5.58156112217785e-10	2.60398132674562e-09	up	GRIA3
TRIB3	1.16028200868047	6.17468055729926	38.3740035580061	5.84052611775004e-10	2.72115421395172e-09	up	TRIB3
DNAAF4	-1.05216488363615	-0.0463328699395978	38.3711366312006	5.84911266456272e-10	2.72151637329787e-09	down	DNAAF4
A2M	-0.951591931086386	9.05618407640217	38.1791212289597	6.45393106568511e-10	2.98697872030712e-09	down	A2M
B3GAT3	0.772189467102575	6.52319004211324	38.0844223257791	6.77488689562457e-10	3.13136350547104e-09	up	B3GAT3
MEX3D	0.612946821059274	5.90083485131618	38.0473791116992	6.90473987042046e-10	3.18715476137951e-09	up	MEX3D
PRDX2	-0.788449045599086	8.53007195709312	38.0139114789184	7.02420024173331e-10	3.23800765111648e-09	down	PRDX2
PML	0.818287836083476	8.77434557193519	37.8058836802702	7.81457299714586e-10	3.58811421542205e-09	up	PML
S100A9	-1.42769637070231	13.4773815122694	37.7254841655645	8.14337284069977e-10	3.73416504603141e-09	down	S100A9
CEP290	0.74119395054402	4.71906852366641	37.622637995075	8.58424131495543e-10	3.93115387419444e-09	up	CEP290
SUV39H1	0.741931502421846	5.18872097607337	37.4865660750062	9.20447761163735e-10	4.20414213323148e-09	up	SUV39H1
RASAL2	-0.651459109393441	6.65859615911921	37.4512006196738	9.37289823732608e-10	4.27546470642426e-09	down	RASAL2
PRKDC	0.705166047850323	9.59854184564394	37.3234158257103	1.00075774795112e-09	4.55305581150085e-09	up	PRKDC
PRR5L	1.1029055173131	5.07652996873324	37.1408023295734	1.09899894309042e-09	4.99349584963508e-09	up	PRR5L
BRIX1	0.607338063908469	6.68795078178115	37.1370605019875	1.10110981905281e-09	4.99657255130085e-09	up	BRIX1
PLAUR	1.0645043345235	7.34863139988188	37.1180594469661	1.11189168903354e-09	5.03893697825992e-09	up	PLAUR
ARHGAP44	-1.04355610912756	2.97088822437167	37.0571891968833	1.14714850198345e-09	5.19196432391212e-09	down	ARHGAP44
MTUS1	-0.713771439817818	7.4200277630866	36.8310113216928	1.28824707913439e-09	5.8219975214379e-09	down	MTUS1
ATP1A3	-1.29894037820504	1.9655696817013	36.8288234567847	1.28969356859399e-09	5.8219975214379e-09	down	ATP1A3
CNTNAP2	2.51053046619231	5.61887222311031	36.7846935343217	1.31921943816733e-09	5.94758052006876e-09	up	CNTNAP2
ALDH4A1	-0.683939034432536	6.48058328058924	36.685498375624	1.38808185415785e-09	6.24995511852726e-09	down	ALDH4A1
EYA1	-1.66183992804062	2.05084054153458	36.3494646286957	1.64924507942358e-09	7.39719318119844e-09	down	EYA1
NEDD1	0.601254346757654	6.1008662118447	36.3413396126573	1.6561348708953e-09	7.41854759006441e-09	up	NEDD1
MAGEB2	7.49007322042703	3.32567268526541	36.2316341100859	1.75203365033497e-09	7.82799650181714e-09	up	MAGEB2
RBM19	0.585750686944169	6.74355723555193	36.2063120525487	1.77494728495939e-09	7.91009116123206e-09	up	RBM19
TSKS	2.54933189051126	2.67562023087261	36.1179269462455	1.85730326032528e-09	8.26654133107738e-09	up	TSKS
GABBR1	1.00100850218041	5.03586335344935	35.9387966246354	2.03613767620843e-09	9.03941375998266e-09	up	GABBR1
MAP4	-0.628611139546769	9.81505466584692	35.9339859707059	2.04117104602423e-09	9.05023040126521e-09	down	MAP4
MYH10	1.0050923679711	7.5268870532082	35.8419833785373	2.13986697828812e-09	9.47577689877266e-09	up	MYH10
FAM241B	1.08355778445426	3.99301894510178	35.8289587330361	2.15422010645142e-09	9.52722978551166e-09	up	FAM241B
CD3EAP	0.605564444660272	4.4243501532052	35.7878420199146	2.20016621599149e-09	9.71809792488003e-09	up	CD3EAP
RECQL	0.771291644319226	6.15339219305625	35.7211357375047	2.27680422402899e-09	1.00438768616975e-08	up	RECQL
GEMIN2	0.616511369186669	4.42299402519684	35.5450818381006	2.492154784985e-09	1.09661103859504e-08	up	GEMIN2
SHISA7	2.63044726151159	-0.494506502307274	35.4900436941814	2.5635757995107e-09	1.12661559411031e-08	up	SHISA7
ADD2	2.53038816861848	4.01189178127961	35.428982401056	2.64521375398225e-09	1.16102895876929e-08	up	ADD2
DOCK5	0.785054600005243	5.98286107383656	35.4080109267502	2.67384875772288e-09	1.17200454938541e-08	up	DOCK5
CCNE2	1.05570955617807	3.72818446418103	35.3814438992717	2.71057019945636e-09	1.18523678106718e-08	up	CCNE2
MYO5A	0.936433292838153	7.5828828524056	35.3041728323504	2.82027148754322e-09	1.2316599165524e-08	up	MYO5A
SMC4	0.923231242484068	7.52108810693629	35.2710741840423	2.86861122449742e-09	1.25120276813185e-08	up	SMC4
AGO2	0.589019916670798	7.57491118197058	35.2648115894829	2.87785050162597e-09	1.25366362477081e-08	up	AGO2
F5	-1.25094793704428	2.9535001823043	34.9299779029833	3.41777935041226e-09	1.48146281544611e-08	down	F5
HECW2	-0.772869660321471	4.30581223736782	34.7997344720918	3.65423296453645e-09	1.57806714763439e-08	down	HECW2
SYT1	1.99537135505888	3.30111133958254	34.7437123279338	3.76091417503342e-09	1.6201218665008e-08	up	SYT1
ANXA10	3.46242773496271	1.9130522117733	34.7040662094146	3.83829036615956e-09	1.65141258346495e-08	up	ANXA10
DIXDC1	-0.824094862438228	4.51274105962355	34.5406229699465	4.1744768997853e-09	1.78942828976037e-08	down	DIXDC1
IGSF8	0.695947195253698	7.28861646336888	34.4158255001445	4.45089524014553e-09	1.90090317547882e-08	up	IGSF8
HMGB2	0.804421037950018	8.01211475546668	34.3965514060753	4.49519064204731e-09	1.91747116126498e-08	up	HMGB2
TRMT112	0.614127278325242	8.35522835355933	34.3082588403167	4.70381405455246e-09	2.00156190233398e-08	up	TRMT112
NT5E	1.57718790675797	6.94525327214903	34.1807842508888	5.02224315940826e-09	2.13185352138097e-08	up	NT5E
KRT17	1.5060301208056	14.3228725994673	34.1028112390702	5.2275688004861e-09	2.21361813726538e-08	up	KRT17
TPPP	-1.09359042405962	5.66514110415169	34.0717394382207	5.31171358256402e-09	2.24379658608916e-08	down	TPPP
NDRG1	1.13493718563195	12.41640818278	33.7116047851428	6.39182387873925e-09	2.68379592980799e-08	up	NDRG1
SLC25A22	0.683520166323957	6.70679762771866	33.5967045650568	6.78075095551628e-09	2.83684478751191e-08	up	SLC25A22
ICA1L	-0.944491103262996	2.39627053118035	33.5794061909157	6.84132280092667e-09	2.85191506713271e-08	down	ICA1L
FANCD2	0.717837208833373	5.45873420198643	33.5760190999058	6.85324630143628e-09	2.85347232503052e-08	up	FANCD2
KIF20B	0.686385134653632	5.71221916450236	33.4386550296647	7.35475462413037e-09	3.04771936564736e-08	up	KIF20B
KIF21A	-0.704422843260644	6.54708784172278	33.4351919299229	7.36786231795063e-09	3.0495249617646e-08	down	KIF21A
PKHD1	2.82292523242439	0.742942663237182	33.4018699028529	7.49518663448905e-09	3.0985439408297e-08	up	PKHD1
CA1	-1.85854766115748	-2.5132247383103	33.3929515789237	7.52963603705169e-09	3.10909734468307e-08	down	CA1
EPO	1.94250027825017	0.843589563448921	33.3782618354954	7.58672514975764e-09	3.12896297596513e-08	up	EPO
ALDH1A2	-1.42379213658146	2.29335537736565	33.3034912995345	7.88409680598128e-09	3.24776328236936e-08	down	ALDH1A2
CDK18	0.913104413991365	6.3545150868932	33.1659938479539	8.46174950074976e-09	3.4693172953074e-08	up	CDK18
AKAP9	-0.637041465946607	7.07828158831286	33.1187401169229	8.66990677848465e-09	3.55048473831011e-08	down	AKAP9
PLEKHG6	-1.11356038086918	5.89881987585759	32.964499804663	9.38571241334653e-09	3.83910889207895e-08	down	PLEKHG6
SRPK2	0.622834283908943	7.07944855321748	32.9497022640528	9.45742288826237e-09	3.86390606865115e-08	up	SRPK2
PRKACB	-0.694338040813709	6.01427171335995	32.880984947611	9.79769294258493e-09	3.99823886474338e-08	down	PRKACB
STAG3	2.34434660776147	4.29601157279421	32.6242217365236	1.11812585280438e-08	4.54157179140241e-08	up	STAG3
RAP1GAP	-0.966439676803937	5.12707424599528	32.3868645174979	1.26337581665595e-08	5.1136640197979e-08	down	RAP1GAP
LMNB1	0.772873956803527	7.13967952971282	32.2942115560829	1.32507486889332e-08	5.35096861887974e-08	up	LMNB1
CRKL	0.595931781407091	8.44757788826144	32.2910563800175	1.32722827335418e-08	5.35346126462883e-08	up	CRKL
SYN2	-1.65758357674338	1.62928576919665	32.084529666304	1.47608063909866e-08	5.91960992780071e-08	down	SYN2
CEP135	0.632577519662762	4.42637945788386	32.000805889913	1.54108633669328e-08	6.16611467666598e-08	up	CEP135
CHAF1B	0.730170287947838	5.35522380850334	31.7964222272228	1.71207828714572e-08	6.83458514398952e-08	up	CHAF1B
ALB	-2.3532912346198	2.04348101747712	31.7508879919371	1.7526910916424e-08	6.98071823357e-08	down	ALB
SUMO4	1.231259333064	-1.65491436351773	31.5120856807551	1.98202788082669e-08	7.87613131662603e-08	up	SUMO4
ELAVL2	2.19165168605068	3.1452350996693	31.4584846156356	2.0375033178255e-08	8.07815593017279e-08	up	ELAVL2
POP1	0.610881117273302	5.14526199223404	31.4451760382753	2.05151664989437e-08	8.12447218736576e-08	up	POP1
WRAP53	0.596206306485948	5.29792633844498	31.4086904204934	2.09043149893241e-08	8.26918703039666e-08	up	WRAP53
UHRF2	0.72274655001804	6.29967498501419	31.3552351628858	2.14878509102386e-08	8.49038100024732e-08	up	UHRF2
ACTN1	0.882428721729164	10.1710506363138	31.3137466193003	2.19519780860006e-08	8.66394605093004e-08	up	ACTN1
PPFIA4	-1.1374599607601	3.51525940230724	31.2860574882344	2.22673073166613e-08	8.77845769214533e-08	down	PPFIA4
ANXA6	-0.877771167530775	7.59123634243799	31.277175211264	2.23694185407578e-08	8.80874843102156e-08	down	ANXA6
GPC1	0.766955195862693	9.89840318207837	31.220546167984	2.30315493483171e-08	9.05924937684932e-08	up	GPC1
DCLK1	-1.32915425321081	4.41013759225808	31.1716962241137	2.36184758368728e-08	9.25876133762672e-08	down	DCLK1
PLXNA3	0.776247068118544	6.40706605919037	31.1608134500425	2.3751258597453e-08	9.30035238338468e-08	up	PLXNA3
AKAP12	-1.13269869847505	5.63077220749488	31.1525156808997	2.38530034669724e-08	9.32971011025802e-08	down	AKAP12
PDGFRB	1.19860153055539	8.14109309347122	31.0927803857702	2.45984609647461e-08	9.59973532610751e-08	up	PDGFRB
NSUN5	0.608145691555362	6.28341039005468	31.0251954660278	2.54700559884181e-08	9.928763436201e-08	up	NSUN5
VCAN	1.60548174150086	8.409025536792	30.9839794776607	2.60167072872294e-08	1.01305279213402e-07	up	VCAN
RPL32	-0.63762236869399	10.4602316012986	30.7174695008837	2.98465793020683e-08	1.15572587630787e-07	down	RPL32
MAD1L1	0.669301105973574	6.70786123329792	30.7044364676943	3.00477251322097e-08	1.16222333058547e-07	up	MAD1L1
NEFL	2.1097880031225	6.99580224069211	30.6007843019362	3.1696558888598e-08	1.22058019587584e-07	up	NEFL
GNAI1	0.708724878287784	7.17088995086754	30.5861276207901	3.19369109887836e-08	1.22712386765061e-07	up	GNAI1
HIF1A	0.771022522405454	9.61114314950554	30.5254331140858	3.2951820142559e-08	1.2647256960002e-07	up	HIF1A
KIF15	0.789098415021224	4.7211984623431	30.4607038112076	3.40698283844544e-08	1.30619749086715e-07	up	KIF15
DNAJB13	-1.61100293380266	-0.656171182020884	30.3954407180231	3.52355347215884e-08	1.34644559763965e-07	down	DNAJB13
PALM	-1.14291773780672	4.8380942471099	30.3615099795398	3.58572962591041e-08	1.36870402478617e-07	down	PALM
ATP1B1	-0.760662289074234	9.21728346003833	30.2840457456746	3.73182897399565e-08	1.42291290748084e-07	down	ATP1B1
KBTBD11	-0.955105078826291	2.66665544180974	29.9717142005743	4.38394906676216e-08	1.65526137569514e-07	down	KBTBD11
LSM4	0.589198981290169	7.81907061282244	29.9517236988305	4.42937958887554e-08	1.67060474753585e-07	up	LSM4
DZIP1	0.813115419590509	4.93233892678575	29.9194466308337	4.50373037861556e-08	1.69681085075408e-07	up	DZIP1
RBFOX3	2.21098533596034	-0.844945540759694	29.9164523232657	4.51069087834788e-08	1.69759802495058e-07	up	RBFOX3
UCHL1	2.15793817792481	6.34906611861537	29.8416786227452	4.68804687483687e-08	1.76054346538863e-07	up	UCHL1
ZNF774	-0.715257569943654	2.4042094763997	29.7789422247522	4.84223069298707e-08	1.81453483495268e-07	down	ZNF774
AP3M2	0.702868212176678	5.31436529028089	29.5376515021497	5.48409357426507e-08	2.04625975442332e-07	up	AP3M2
LAT	1.19732892404414	-0.00496658676126559	29.5208191860827	5.53192763309409e-08	2.0619002996078e-07	up	LAT
FMC1	-0.69070691710284	3.52310310388663	29.4953816474604	5.60501041491548e-08	2.08690825811757e-07	down	FMC1
ADAM23	1.76364121839023	6.28444127593858	29.3156177472888	6.14980372638535e-08	2.28000701983542e-07	up	ADAM23
CYBRD1	-0.860300759703997	7.33168168231669	29.2695191978793	6.29786056705665e-08	2.33241701128506e-07	down	CYBRD1
DHX58	0.776260877475772	5.53527550341993	29.2060941271651	6.50742090480139e-08	2.40746941117121e-07	up	DHX58
DNM1	1.10165728633061	5.41991482212496	29.1678603159979	6.63710855199445e-08	2.44506588834045e-07	up	DNM1
DLGAP2	-1.3547631906206	-0.770730505275457	29.1448608223711	6.71636616632586e-08	2.47165111823079e-07	down	DLGAP2
SYNE1	-0.950239068356082	5.89839868496962	28.9450645648169	7.4460288542125e-08	2.73439521147846e-07	down	SYNE1
SLC8A2	2.34246587030281	1.6630574356051	28.8334468060249	7.88771470407056e-08	2.8783964129514e-07	up	SLC8A2
UNC13A	1.79553675717949	1.24262819193064	28.6996606160636	8.45185426429211e-08	3.07781735747733e-07	up	UNC13A
MAP3K21	0.858577802584248	4.81500328991992	28.6179375758869	8.81617078487677e-08	3.20713519679494e-07	up	MAP3K21
MSI1	2.10450534007726	2.92054395479906	28.4951237081953	9.39347692310142e-08	3.40647940447538e-07	up	MSI1
CHL1	-1.5238304232755	5.71635581805729	28.4659805573378	9.5359402814314e-08	3.45454801255597e-07	down	CHL1
NPTX1	2.61560316713147	2.72636640595121	28.4533944657283	9.59813364410232e-08	3.46626898960586e-07	up	NPTX1
TXN	-0.73378813791443	9.90251051918669	28.2689142176197	1.05577926725982e-07	3.8049542361949e-07	down	TXN
SH3GL3	-1.10681214552931	2.85566588223294	28.2668350188499	1.05691393455508e-07	3.80510853504591e-07	down	SH3GL3
LIMA1	0.703107597976123	9.15047338119472	28.240439699471	1.07142515003883e-07	3.85337115364843e-07	up	LIMA1
ATP6V1G2	-0.966792546305325	-0.23039261299604	27.7156394647055	1.40522053252027e-07	5.02791946184102e-07	down	ATP6V1G2
POU4F1	2.91710223773076	0.933714483312974	27.6435982992494	1.45853967288084e-07	5.21334436922023e-07	up	POU4F1
CAMSAP3	-0.822990838055362	6.40823023962546	27.4155972013556	1.64102335477872e-07	5.82973128583471e-07	down	CAMSAP3
CENPU	0.779766812297408	5.82363253593307	27.3924121265654	1.6608162882918e-07	5.89403743859159e-07	up	CENPU
PFN2	1.08862070911955	8.27044570461061	27.3496652837337	1.69793832857011e-07	6.0013337475323e-07	up	PFN2
CARF	-0.585160629955786	3.05236556756245	27.0657774899703	1.96648629481531e-07	6.90847251757192e-07	down	CARF
PRKCG	2.42163332824163	-0.593082389276666	27.0571508459473	1.97528167021703e-07	6.93238330383317e-07	up	PRKCG
GBP1	1.26516775632004	8.5993822256328	27.0272903967225	2.00603173099454e-07	7.03321990192755e-07	up	GBP1
SMARCA2	-0.675244583086714	7.660480502403	27.0079830719609	2.02616920685371e-07	7.09668310139212e-07	down	SMARCA2
SLC5A1	-1.36032662897986	5.49941028509323	26.9254661424425	2.11454277570991e-07	7.38394947229362e-07	down	SLC5A1
CCT6A	0.692832755250728	9.53792085101274	26.8767814048982	2.16848445290806e-07	7.53932463201755e-07	up	CCT6A
CELF2	-0.85848553408126	5.46760764652803	26.7440648903013	2.32264020695677e-07	8.04612437499437e-07	down	CELF2
TRAF2	0.803854735920393	6.50218383575661	26.7235904566716	2.34738116527345e-07	8.12375706154713e-07	up	TRAF2
NEFH	2.64089005546776	4.07818348340082	26.5823521137938	2.52540087083122e-07	8.72251936060139e-07	up	NEFH
GPSM1	0.886862688391936	5.16024498689691	26.5117647609088	2.6193802556822e-07	9.03815860500245e-07	up	GPSM1
FASN	-0.617291281431861	9.39292888324368	26.4249179062151	2.73983123862538e-07	9.44442321128532e-07	down	FASN
BRSK1	1.08847727318438	2.26953548658705	26.3437383020887	2.85743795494677e-07	9.83037638004886e-07	up	BRSK1
ALDH1A1	-1.52705737801875	7.49150915038361	26.1776872296524	3.11399972609388e-07	1.0629078399057e-06	down	ALDH1A1
DUSP23	-0.684883958655962	6.1441681034631	26.1374596144329	3.17955364217269e-07	1.08316172463068e-06	down	DUSP23
CEP170	0.639478237863931	5.52803018750969	26.1288416776756	3.19377615340863e-07	1.08694432564737e-06	up	CEP170
ATP2B1	0.715953067802156	7.16822122212788	25.96854065876	3.47026502623856e-07	1.17416248703314e-06	up	ATP2B1
IFNG	1.84877137134813	0.836575407917899	25.9529805460166	3.49834894744097e-07	1.18251659377612e-06	up	IFNG
WDR91	0.631883820101432	6.70234379378268	25.8962443860695	3.60269392465164e-07	1.21660739606696e-06	up	WDR91
APOBEC3G	1.03878373994089	5.40602597368826	25.8004153545071	3.78606986367614e-07	1.27482642269675e-06	up	APOBEC3G
AKR1C3	1.95389280573684	8.06408209861335	25.7600588521406	3.86606816150645e-07	1.30050651958011e-06	up	AKR1C3
CCDC116	1.0592751029303	-0.815978590624237	25.7053101887968	3.97731156508299e-07	1.33663749318363e-06	up	CCDC116
FTCD	2.60145380480973	0.440623844119304	25.4794298382799	4.47124748858461e-07	1.49112894714999e-06	up	FTCD
NIPSNAP2	-0.73266954167802	7.30220704989811	25.4225255414088	4.60509465299002e-07	1.53283236539353e-06	down	NIPSNAP2
YPEL4	0.895532643848725	1.25816748074655	25.2246287375256	5.10264082312315e-07	1.69682283097177e-06	up	YPEL4
P2RY12	-1.22628876984763	0.049360425075284	24.9663687910638	5.83391133630368e-07	1.93078642041959e-06	down	P2RY12
BLVRB	-0.631252767915832	7.43344186706781	24.854089312995	6.18377268396862e-07	2.04076210261654e-06	down	BLVRB
CLEC2D	0.911463500461492	3.91747466132149	24.8169612382102	6.30403146532035e-07	2.07455615265736e-06	up	CLEC2D
SYNPO	-0.739060462970671	8.60705948649373	24.778005643008	6.43273143552756e-07	2.11491217479373e-06	down	SYNPO
ELFN2	1.9854252213362	2.3425903910131	24.6320795431545	6.93869937892468e-07	2.27055092352606e-06	up	ELFN2
ATP8A2	1.35398284978014	2.06634911591647	24.5746793459406	7.148490108982e-07	2.33700638178258e-06	up	ATP8A2
LSAMP	1.53142196679854	4.34377728949742	24.4470467326171	7.6380504364359e-07	2.48772016551207e-06	up	LSAMP
STUM	-1.16157484388285	1.06674048276486	24.3365291307321	8.08904396765671e-07	2.62479685542678e-06	down	STUM
DDX39B	0.652227934837324	6.66405562587442	24.3342584517742	8.09858472868897e-07	2.62544816553312e-06	up	DDX39B
RPP25	0.859415953426243	5.78264436003397	24.3228375947151	8.14674337033167e-07	2.63860600795593e-06	up	RPP25
RPS6	-0.587907799828295	11.6662522735478	24.2007148166402	8.6800058817623e-07	2.79573202383933e-06	down	RPS6
ALDOB	-1.48216393537151	-0.596265411882868	23.8997287602425	1.01486059480536e-06	3.24774028732477e-06	down	ALDOB
SBSN	-1.40399715308917	11.0327196334808	23.8854418911197	1.02242034739057e-06	3.26593484019811e-06	down	SBSN
GPER1	1.0928014507486	2.99407656561461	23.8185755221575	1.05855962558048e-06	3.37518782721682e-06	up	GPER1
PIWIL1	2.59574217730239	-0.299169877012074	23.7880258824036	1.07549446542394e-06	3.42292074155473e-06	up	PIWIL1
EDARADD	0.838644218458431	4.8043809476035	23.7447422043783	1.09995450635771e-06	3.49438601153748e-06	up	EDARADD
SGCD	-1.2639793939832	4.91610460188838	23.6764705153279	1.13967453999735e-06	3.61398159407713e-06	down	SGCD
HBEGF	-0.835973644609601	7.48914186196513	23.6686378470689	1.14432255707429e-06	3.62542191945809e-06	down	HBEGF
NME1	0.61093407827025	7.30175899030688	23.5411863102453	1.22268221346127e-06	3.86314371161606e-06	up	NME1
KCNAB2	0.706955840343905	5.61293347210112	23.4591794670475	1.27592464004779e-06	4.00233786729662e-06	up	KCNAB2
RAB3C	-1.24036900002908	0.422174582645852	23.1555759379315	1.49409331556232e-06	4.6531860632124e-06	down	RAB3C
PKP2	-0.84183006370972	6.36741339410987	23.1446147288309	1.50263440757769e-06	4.67560795572166e-06	down	PKP2
AKR1C1	1.98707954995311	8.82493444330131	23.0224361067108	1.60121788295197e-06	4.95141466023745e-06	up	AKR1C1
SCD5	0.816139957963713	6.21292199625712	22.9984911734751	1.6212859319663e-06	5.00902612845971e-06	up	SCD5
CDH2	1.72898389337975	3.64661847175924	22.9881062419244	1.63006770527014e-06	5.03169703531129e-06	up	CDH2
IVNS1ABP	0.588042285786504	8.92413541051611	22.8168792957879	1.78193793514074e-06	5.47141295503565e-06	up	IVNS1ABP
RNF168	0.604032474604913	6.82874448878471	22.7867137204188	1.81012789434047e-06	5.54819323814999e-06	up	RNF168
CTTN	0.979238848791223	10.334678116466	22.7372080958238	1.85736408742268e-06	5.67799460058599e-06	up	CTTN
CAMKV	1.86062047929104	-1.24816627287788	22.6121684181533	1.98225149023933e-06	6.05446664634887e-06	up	CAMKV
GOLGA7B	1.30091388777744	6.26105576209537	22.5074212072385	2.09333308058348e-06	6.36585147105885e-06	up	GOLGA7B
HAVCR2	0.93167988271168	4.86352369471127	22.2923047713725	2.3414302425056e-06	7.08938696362468e-06	up	HAVCR2
PSME2	0.674429097009293	8.77463575979929	22.2893455463233	2.34504129539412e-06	7.09415704379212e-06	up	PSME2
DAAM2	-0.877284088991299	4.11982749988689	22.1781517202061	2.48485460804192e-06	7.49110580365578e-06	down	DAAM2
DGKB	-1.35451517736657	-0.340530014102513	22.1219680753178	2.55864907275416e-06	7.70025217491214e-06	down	DGKB
SNPH	-0.807116145751858	3.40165697160115	22.0684835090043	2.6309403995061e-06	7.90416145886099e-06	down	SNPH
PLEC	0.653849963126046	11.4940842406282	21.9556992486936	2.79017085071657e-06	8.33940430081238e-06	up	PLEC
KCTD12	-0.601190604588042	7.15386162302404	21.8104665035634	3.00953922861825e-06	8.97197965075671e-06	down	KCTD12
COPZ2	0.75004068566243	6.12932308372212	21.6468029989541	3.27755830020213e-06	9.74598180563518e-06	up	COPZ2
APOA1	-1.36854397382784	-0.660367305673889	21.6043314077692	3.35094233043516e-06	9.95569822810447e-06	down	APOA1
RAB33A	0.797818217934265	1.1164547284158	21.554964711324	3.43831448267266e-06	1.01892227654032e-05	up	RAB33A
LIM2	3.58522681503177	0.0370252298832532	21.5484841990764	3.44995255613644e-06	1.0215025198076e-05	up	LIM2
EXOSC4	0.766532780942886	6.51597187467227	21.5416777893264	3.46221845634382e-06	1.02426411887591e-05	up	EXOSC4
RFTN1	0.687781305585428	6.45375741029894	21.4099272300626	3.70846090295934e-06	1.08879412357315e-05	up	RFTN1
CCDC34	0.639457436208035	5.08921807686634	21.3811712008153	3.7645007443173e-06	1.10246093226435e-05	up	CCDC34
SIRPA	0.719983874914511	7.89045027108266	21.3045821801578	3.91793859799947e-06	1.14578310581304e-05	up	SIRPA
HSPA12A	1.02149443749486	4.57893371524371	21.2021515953888	4.13300279314039e-06	1.2033011473763e-05	up	HSPA12A
DDIT4	0.926416228864424	8.92070083556208	21.1671232133468	4.20923529535264e-06	1.22447287181168e-05	up	DDIT4
CEP19	0.791779265660139	3.72450271310078	21.1170276927345	4.32071717984247e-06	1.25480828097925e-05	up	CEP19
TRPC3	1.15884530280774	-0.801434048347272	21.0371070411078	4.50473877724445e-06	1.30174250735464e-05	up	TRPC3
CCNA1	1.92877417443181	5.00400889024432	20.9531201189819	4.70660645978831e-06	1.35670169663873e-05	up	CCNA1
ALDH5A1	-0.80374398384282	5.26738706881194	20.8770873292656	4.89717567453501e-06	1.40930282623902e-05	down	ALDH5A1
FBXO2	1.22162724598878	6.10635503064065	20.8243824624259	5.03380200591281e-06	1.44424505875761e-05	up	FBXO2
SNAP25	1.39512053978445	1.40601439823542	20.7647418199491	5.19302780750888e-06	1.48707493090949e-05	up	SNAP25
ALDH7A1	-0.701160428281954	7.18106661060039	20.673677362034	5.4459544515036e-06	1.55566813635164e-05	down	ALDH7A1
PKD2L1	1.19802362621851	-0.486538784262204	20.5128735757114	5.92315378777544e-06	1.67822690653637e-05	up	PKD2L1
MEX3A	1.0361358809482	4.41255968935198	20.5081766822882	5.93770598425242e-06	1.68098337572053e-05	up	MEX3A
SPATC1	0.997752568708683	-0.700162560186104	20.4569469085726	6.09877859651162e-06	1.72238601368258e-05	up	SPATC1
RNF213	0.655644508812875	9.19825570032411	20.3707622035562	6.37971155922215e-06	1.7959042636421e-05	up	RNF213
RBBP8	0.587456794422935	7.13641210358618	20.2571964865423	6.76983294162044e-06	1.89805855201506e-05	up	RBBP8
MEX3B	0.893233977637378	3.30302506812585	19.948144051791	7.95711570647249e-06	2.20784619721789e-05	up	MEX3B
IQCN	-0.966491131472512	2.18463566563968	19.894424029815	8.18386721367413e-06	2.2653516473117e-05	down	IQCN
PTPRD	1.50713774003263	4.64881233455145	19.8195693421623	8.5106869962728e-06	2.35208121982638e-05	up	PTPRD
PRMT8	2.34409893324758	0.736515863063412	19.7814658848771	8.68204945683804e-06	2.39374543964245e-05	up	PRMT8
SV2A	1.14355974807613	3.75429245145338	19.7681104345986	8.74292921046111e-06	2.40862516193336e-05	up	SV2A
TRIM21	0.637028825009076	6.30034147345608	19.7432195236402	8.85753854620062e-06	2.43827186678587e-05	up	TRIM21
AQP11	0.715674294059644	0.739992741259127	19.6757265287606	9.17595567991138e-06	2.51796894051112e-05	up	AQP11
CDH10	-1.67110932548737	-2.25459996683947	19.651798356198	9.29158218556585e-06	2.54769188959064e-05	down	CDH10
TRIM71	1.77781512145969	-1.9476699779667	19.5883319645413	9.60540235695892e-06	2.62341906065845e-05	up	TRIM71
SSTR3	1.24695928913348	-0.153092957142681	19.5738364941151	9.67855780122779e-06	2.64132920417219e-05	up	SSTR3
AIFM3	1.06494401558779	1.98044199830908	19.5627479909216	9.73489645636419e-06	2.65462552037787e-05	up	AIFM3
FAM171A1	-0.896990967402497	5.04596019624802	19.5274665002189	9.91635528484369e-06	2.69988266935002e-05	down	FAM171A1
NRCAM	1.40707932767578	5.42173932941352	19.1510145341015	1.20773292551986e-05	3.26275135305172e-05	up	NRCAM
MXD3	0.80716346721259	4.20952459224231	19.0849067972292	1.25029778102372e-05	3.36730121087146e-05	up	MXD3
SACS	-0.590703465925159	5.95791022553628	19.0805744352803	1.25313929662531e-05	3.37234783686426e-05	down	SACS
CA2	1.20165209186121	7.89205953859672	19.0647943778039	1.26354408359381e-05	3.39248931535009e-05	up	CA2
CRIP2	-0.603232662940734	7.80121635610314	18.9687259503227	1.32878679023892e-05	3.55396927396979e-05	down	CRIP2
AMER2	2.47505695031204	-1.70612301739874	18.6829274180641	1.54358394953303e-05	4.09390415838859e-05	up	AMER2
MAPK4	-1.37544910745555	1.18833984785618	18.6599428443325	1.56230411627439e-05	4.13778867588885e-05	down	MAPK4
GRIA4	-1.59092173116397	-0.925709068282714	18.2296548260822	1.95806292511406e-05	5.15396472358196e-05	down	GRIA4
OAS1	0.795837664323137	8.04141322617397	18.1216716445667	2.07229418307275e-05	5.43821176807872e-05	up	OAS1
BBC3	0.650601304365492	4.16770337621351	18.065635152153	2.13418794312587e-05	5.58381755389915e-05	up	BBC3
KCNQ2	2.57439333938234	0.21695686032289	17.8752403568994	2.35869943957878e-05	6.12067576093228e-05	up	KCNQ2
TUBA3E	3.01689618623101	-0.269634513404902	17.8135327579373	2.43644183436062e-05	6.30832079698867e-05	up	TUBA3E
NCAN	1.93938050494285	-0.816262393302619	17.6507616492377	2.65408969098448e-05	6.83124266844971e-05	up	NCAN
SIM2	-1.09646211453768	4.67700889037896	17.5730081382535	2.76485038351672e-05	7.09536346579953e-05	down	SIM2
SHANK1	1.09920062333134	0.86199146840588	17.4883250356019	2.89077429055763e-05	7.39673157312287e-05	up	SHANK1
KIZ	0.60622893006067	5.33119523369156	17.3794645748379	3.06115528790867e-05	7.81547705374484e-05	up	KIZ
MAOA	-0.741696245743762	7.32897139865125	17.3243980902438	3.15114957263206e-05	8.02759960571838e-05	down	MAOA
DDX47	0.615933233720797	1.78719826730882	17.2158784422983	3.33636094045285e-05	8.46847623996954e-05	up	DDX47
NUP210	0.988650564882854	7.31625910786953	17.2015814471472	3.3615639985077e-05	8.52623765269239e-05	up	NUP210
ATAD3B	0.667937653281304	6.04930588103316	17.1806585185089	3.3987927448388e-05	8.59615329363316e-05	up	ATAD3B
AKR1C2	1.56142113393734	8.81609884311252	17.0124786964706	3.71349583230885e-05	9.36435092300749e-05	up	AKR1C2
CNTLN	0.608954613910889	4.33909674216969	16.7663312582611	4.22768143750193e-05	0.000105573347351603	up	CNTLN
MAGI2	-0.655719699145336	2.6482825214769	16.7257312699468	4.3191209636926e-05	0.000107592112640949	down	MAGI2
ITGB1	0.649675568994289	9.59794911242415	16.7105951079011	4.35371726856926e-05	0.000108299105502954	up	ITGB1
SAMD4A	-0.664033341846523	5.56210391054348	16.6774173309592	4.43052860162034e-05	0.000109974303252471	down	SAMD4A
PYCARD	0.672329049904379	6.99399256548934	16.6070917796407	4.59787746838144e-05	0.000113884882567941	up	PYCARD
NINJ2	0.735607522210335	3.47473796475607	16.5156765099714	4.82494989706006e-05	0.00011925496731386	up	NINJ2
NEGR1	-0.929513106902785	2.90901951352551	16.3700499489581	5.2102048414975e-05	0.00012778018207332	down	NEGR1
PLCD1	-0.620830795142438	6.34405298073891	16.2561647530108	5.5329273575489e-05	0.000135124399727105	down	PLCD1
EIF4EBP1	0.678031211181399	7.66653726620643	16.192818762489	5.72105846986227e-05	0.000139523364362981	up	EIF4EBP1
IGHM	1.80039348424726	9.08806357095161	16.1719303902775	5.7844947616042e-05	0.000140873265158565	up	IGHM
TP73	0.68763493421958	6.0509902257429	16.144682158418	5.86830993760346e-05	0.000142814665730084	up	TP73
MRAS	-0.696457562702352	5.13253624985919	16.1364893185497	5.89374902756282e-05	0.000143333673140659	down	MRAS
IFFO2	-0.673036395282292	8.57830426525423	15.8796060724675	6.75021978800788e-05	0.000163025058636226	down	IFFO2
AKR1C4	2.16909639854567	-1.22035771080165	15.6207099902574	7.74021950172719e-05	0.000185138400573228	up	AKR1C4
KHDRBS3	-0.775707303796643	3.93877580539621	15.4529986432181	8.45826359553297e-05	0.000201345960590385	down	KHDRBS3
L1CAM	1.2896539422515	5.23915673766496	15.2259229899258	9.53850450845712e-05	0.000224757864854449	up	L1CAM
CROCC	0.606758024826246	6.28555331027157	14.9042584390669	0.000113107373966742	0.000264195173105963	up	CROCC
TWIST1	0.813727826690155	4.64960597715997	14.8884773798217	0.000114057545735224	0.000266236133213164	up	TWIST1
HPGDS	-0.720618495566886	1.51559650600247	14.8018888548747	0.000119415833349282	0.000278370688442976	down	HPGDS
NTN1	-0.692115015744721	6.54847789004875	14.6645065814992	0.000128442287306935	0.000297422838049613	down	NTN1
TPTE2	1.38704836002405	-1.84167100939061	14.5206441078573	0.000138631999499718	0.000319532088793994	up	TPTE2
APOBEC3F	0.592051244961218	4.02568015793776	14.3572883009037	0.000151193285123117	0.000347107113737855	up	APOBEC3F
SEC14L2	0.766448786282234	6.22106120618529	14.2704067751487	0.000158334732329664	0.0003625470053672	up	SEC14L2
NEIL1	-0.635053691049039	3.2166570009296	14.2440762047523	0.000160565403476213	0.000367172198894096	down	NEIL1
RIN1	0.653967125007718	7.05714534345192	14.2406299788363	0.000160859693350302	0.00036760395496774	up	RIN1
GPRIN2	-0.758243805053262	3.18117383519235	14.1793323930818	0.000166185901301591	0.000378782122979755	down	GPRIN2
GDAP1L1	1.75044803902068	-1.67469960264664	14.1665559796428	0.000167318234164695	0.000380616218057417	up	GDAP1L1
NPHS1	1.84510104851049	-0.940253228652851	14.0864507938397	0.00017459696566287	0.000395624463806958	up	NPHS1
CNTN1	1.13972705578678	6.25186623577108	13.9238417965681	0.000190368373364571	0.000429406978107138	up	CNTN1
CORO2B	-0.829698989627508	2.11622696388496	13.8575096999028	0.000197207068921931	0.000443970694569077	down	CORO2B
FOLR2	-0.755807816434189	4.26837265285496	13.5399033973613	0.000233544415302298	0.000520730830024638	down	FOLR2
CCL17	-0.780829724062462	1.45042007420626	13.5249745946617	0.000235409576567578	0.00052388401937293	down	CCL17
LILRB1	0.78936098855509	3.65301570591777	13.1666453002427	0.000284976459577598	0.000625798967629445	up	LILRB1
CDH4	1.24528329511186	2.59944989337505	13.0477399393244	0.000303650606945998	0.0006634622979353	up	CDH4
CYB5R2	0.623756951836228	6.34405334012044	12.9355960630306	0.000322392565461465	0.00070133463834782	up	CYB5R2
PABPC5	-0.786853581311497	-0.289031864573222	12.9096605716692	0.000326890567036751	0.000709348459603411	down	PABPC5
KIR2DL3	1.41400502629505	-2.01106311415789	12.7439432518436	0.000357163882843599	0.000772156409249345	up	KIR2DL3
ACTL6B	2.13936507757534	-1.42439113917533	12.5570683352341	0.000394710482465308	0.00084702341834458	up	ACTL6B
CBR3	-0.615037153594026	5.54774958002291	12.3767545924833	0.000434712098520806	0.000925456116887606	down	CBR3
HCK	0.620521697009065	5.75761697131659	12.3569896299249	0.000439338529171551	0.000933594374489545	up	HCK
TAGLN3	1.45366399988314	1.63085528621336	12.2057142782489	0.000476433573486564	0.00100750667694216	up	TAGLN3
CTCFL	3.37329301967493	2.2460462794599	12.1707273636376	0.000485453719934692	0.00102595889264548	up	CTCFL
LCK	0.685367399027362	4.77634238685425	11.9919979942566	0.000534294753824883	0.00112372795237159	up	LCK
EPB42	-0.740024894376119	-2.23005456620264	11.9269868177111	0.00055326590379093	0.00116152510524783	down	EPB42
C1QC	0.748472957670067	7.99532469052672	11.7937393079764	0.000594302434201195	0.00124094906122898	up	C1QC
PTGIR	0.689980364667348	2.63637567787349	11.6153356680738	0.000654102320252937	0.00135849021816537	up	PTGIR
SCD	0.614590933420592	10.0872004554478	11.5522804348067	0.000676662110763543	0.0014020020547033	up	SCD
SLC1A2	-0.957672309908474	1.67272181135063	11.5311438181108	0.000684398920044858	0.00141634812135174	down	SLC1A2
VGF	1.12026977668375	1.3843220220005	11.5272421890345	0.000685836805270756	0.00141848146372023	up	VGF
CADPS	-0.810937735965166	0.438412438428814	11.336617084974	0.000759936311708106	0.00156154365937662	down	CADPS
CTNNA2	-1.21518245209712	-1.71562957574209	11.3147729215084	0.000768928641395484	0.00157723149809492	down	CTNNA2
ARG1	-1.27321651338461	3.34004206010664	11.2938550584461	0.000777640424568714	0.00159416287036586	down	ARG1
G6PD	0.599187710845927	8.4609655260661	11.2582220348554	0.000792711030166747	0.00162124292261216	up	G6PD
ZCCHC12	0.942109715567154	-0.854517349508941	11.206012665806	0.000815327208606148	0.00166261867875508	up	ZCCHC12
GSTA4	-0.62032163548095	6.38508750588485	10.9681137190126	0.000926930646063163	0.00187049988507824	down	GSTA4
CP	-1.15143488349307	6.06558508946795	10.908514201494	0.000957232718401275	0.00192385007129668	down	CP
EPPK1	0.738939486998752	7.72997861714705	10.5974323125004	0.00113244820648813	0.00224748405444826	up	EPPK1
SERPINB3	-0.908955177524226	8.63340841434108	10.5465934208343	0.00116402427757752	0.00230359148629055	down	SERPINB3
PACSIN1	0.902095811982144	1.39009129167544	10.4873972736822	0.00120191565913092	0.00237184375541973	up	PACSIN1
CDK3	0.684169197147958	-0.12487979890869	10.3968240115129	0.00126232243479737	0.00248261494653997	up	CDK3
CPNE5	0.599736616592076	3.7314151846802	10.323649591845	0.00131336320868268	0.00257622089733391	up	CPNE5
ANKRD24	-0.600399442819186	0.672504913204029	10.3125981004422	0.00132125143092786	0.00258828624889465	down	ANKRD24
RGPD3	0.932252088053182	-1.24484535345364	10.2919500890863	0.00133611810117387	0.00261447028781074	up	RGPD3
ATP1B2	-0.619924892514895	1.23653753353775	10.2874498350136	0.00133938071670176	0.00261938372486287	down	ATP1B2
CAMP	-0.980750360017167	0.288165773083095	10.2724117396722	0.00135034172352017	0.00263785925250436	down	CAMP
PTPRZ1	0.661610907649123	7.91310361751738	10.1932191793298	0.00140958021134857	0.00274435029974848	up	PTPRZ1
ADRB2	-0.637068279245961	5.68894773559815	10.1409785408089	0.0014500916518595	0.00281222560196459	down	ADRB2
CDH13	0.644047188528845	7.1611237002848	10.1393955498154	0.00145133746211312	0.00281307622662082	up	CDH13
GRIN2C	-0.773575117793442	1.63129235309973	10.0972861725386	0.00148487832825585	0.00287488942998425	down	GRIN2C
COL9A2	0.912027523813834	5.36044932157446	9.94379088040148	0.00161392842626317	0.00309550939214482	up	COL9A2
GAP43	1.08437235197178	2.22157086668599	9.92386408498646	0.00163149504614019	0.003127480877777	up	GAP43
MAG	-0.932741934622986	-1.79321457598538	9.48304191722434	0.00207379829827717	0.00391717456341243	down	MAG
LCP1	0.618311198656119	8.24682818439815	9.47015010052189	0.00208842283990895	0.00394266175356592	up	LCP1
NCAM1	-0.911831757524138	4.98884756225358	9.27060431509449	0.00232860859620644	0.00436066682309481	down	NCAM1
NEFM	1.51632073179131	4.72780548651408	9.21859993134376	0.00239568679221143	0.00448146455762579	up	NEFM
SYT5	1.14266675665322	1.51386846047475	9.2106001941354	0.00240617793803691	0.00449385322296819	up	SYT5
IGLL5	1.17276093584072	7.18419051520037	9.13565730250866	0.00250675385995148	0.0046716776480914	up	IGLL5
POU2AF1	0.902357134601111	5.13875228650873	8.73691422665195	0.00311831779780495	0.00569865627968026	up	POU2AF1
ERC2	0.7469809527587	1.12809866636583	8.70775842813441	0.00316858586681796	0.00578142499783277	up	ERC2
PIWIL2	1.16722215291172	3.24475475619526	8.64925059195491	0.00327195908039012	0.00595771326037228	up	PIWIL2
HSPB3	-1.03248485773657	4.16568370487408	8.61035821402038	0.00334256556274886	0.0060734311711052	down	HSPB3
HSPA2	0.628957185182761	7.99951749483125	8.5406876744762	0.00347294399716066	0.0062942963590728	up	HSPA2
PYHIN1	0.705506764233664	1.88349222863473	8.52736840021009	0.00349845185431208	0.0063302724362812	up	PYHIN1
HECW1	0.709816620327449	2.4716586977085	8.51502449768225	0.00352226182395915	0.00636674401270624	up	HECW1
LRRC73	-0.604077054930917	1.28230014555394	8.50461371306142	0.00354247107643729	0.00639663818724557	down	LRRC73
ELN	-0.783949204620926	6.43137800240901	8.45385903495173	0.00364269695623026	0.00657080688015656	down	ELN
OLFM1	0.904434629064673	6.16275439743745	8.35083767752985	0.00385509558596057	0.00691101240590154	up	OLFM1
C1QA	0.662674325473913	7.98163235330046	8.26710007440636	0.00403699365702945	0.00720744000755514	up	C1QA
GNG3	0.592896298807481	-1.19552411960957	8.16677741796514	0.00426646429451165	0.00758603472774137	up	GNG3
REC8	0.638335408304062	4.39052711649676	8.12683855530088	0.00436147323081465	0.00773523369434558	up	REC8
MAEL	1.88482187156346	0.243187344477849	8.03039472829744	0.00459988139080003	0.00813735362788736	up	MAEL
GAL	-1.01419534106637	3.63521365729602	7.89522030035448	0.00495656006640658	0.00871524310364629	down	GAL
DDX43	1.01257087927551	1.70828229592816	7.87701552706028	0.00500670382831438	0.00879897268869168	up	DDX43
HAPLN2	1.23196712993063	-1.10771249837206	7.81126030007283	0.00519216813145841	0.00911113088526312	up	HAPLN2
APOL4	0.611008630482129	5.45953522269679	7.76236124113757	0.00533461746199463	0.00934228233922175	up	APOL4
CHD5	0.775187842634626	-0.507868415406131	7.60714879857437	0.00581373394664221	0.0101253687176652	up	CHD5
RNF151	0.849189535521557	-2.8181950210469	7.46946480331474	0.00627542040100841	0.0108697018377308	up	RNF151
GRIN2A	1.25358638147714	2.58074888902995	7.19338777537882	0.00731727029091388	0.012537210896674	up	GRIN2A
AKR1B15	0.724741756793958	5.33582864660298	7.17028138549313	0.00741211478589695	0.0126872396998285	up	AKR1B15
HIF3A	-0.901081787395903	2.06078561721146	7.06707680039472	0.00785132496799052	0.0133864322472832	down	HIF3A
GSTA1	-1.31183976985331	5.50559263440937	6.99463340492105	0.00817544504870167	0.0139050395289045	down	GSTA1
LINGO1	0.588024609894488	2.98245005390609	6.9567044040856	0.00835057081856137	0.0141890489042839	up	LINGO1
APOE	0.694734265523128	8.47319216190804	6.94887155120364	0.00838721222969144	0.0142304939729672	up	APOE
ADARB2	-0.852113520268195	2.47971931899158	6.83934114730448	0.00891717216031948	0.0150485417937058	down	ADARB2
QPRT	0.618574415690139	3.47914993598083	6.81699257636592	0.00902944978925601	0.0152017548384334	up	QPRT
OGDHL	-0.801373315852999	3.24760643507671	6.78757516662404	0.00917945117267349	0.0154244876262136	down	OGDHL
DNAJC6	0.585051476255975	2.48952882495707	6.41744556178435	0.0113004593759751	0.018646828089618	up	DNAJC6
FABP5	0.6681848199582	10.5230935916893	6.34611962017993	0.0117638337555455	0.019329071493671	up	FABP5
SERPINB12	-0.973401493179647	2.80065661391677	6.33548751588785	0.0118345582504933	0.0194361147516349	down	SERPINB12
CPEB1	-0.669629410585249	1.55187221204301	6.21939380908566	0.0126358368673329	0.020637809385445	down	CPEB1
CALR3	-0.670616647257654	-2.95407277116622	5.95949384563323	0.0146382429575182	0.0236396092247224	down	CALR3
GRIA2	-0.996350101805227	-0.856158341721188	5.91235123382376	0.0150350914077092	0.0242355659370336	down	GRIA2
ZMAT4	1.4477104190901	-1.45515377741713	5.86995836821723	0.0154014161094695	0.0247459359804062	up	ZMAT4
RYR2	0.791635846304841	2.58213499335485	5.83646731873193	0.0156973126563926	0.0251749353923278	up	RYR2
PPIAL4A	0.616084097988211	-2.56917847014619	5.82414459403424	0.0158076537463991	0.0253169454532174	up	PPIAL4A
LYNX1	-0.648847467927862	8.62074305441573	5.56673822477615	0.0183048285683455	0.0289176462197117	down	LYNX1
DSC1	1.08615484843028	6.32362053519292	5.49878148474318	0.0190297294810986	0.0299542038128404	up	DSC1
TUBB8	0.61380906657984	-1.6185305446664	5.34974600782755	0.0207252896047451	0.0324036044291327	up	TUBB8
SLC4A1	-0.834041735279746	-1.02925538779475	5.33663622387235	0.0208817293816405	0.0326335546614426	down	SLC4A1
AP3B2	0.70433419883485	2.89990507374241	5.22532044469051	0.0222603445207682	0.0346327235066415	up	AP3B2
RAB6B	0.693149289237611	4.88968911958851	5.2218429958665	0.0223048999200298	0.0346865578854546	up	RAB6B
EIF1AY	-0.873698738881013	4.73248656029342	4.99787949710571	0.0253783931697167	0.0391517043809043	down	EIF1AY
TDGF1	-0.949068937145946	-1.00949891420847	4.90079310571844	0.0268443639495918	0.0412126028036684	down	TDGF1
SNAP91	-0.79641762579029	-0.599221311185256	4.89709015655694	0.0269019895043302	0.0412828856990712	down	SNAP91
TRPM3	-0.598584714379811	-0.381865388186325	4.74470930541327	0.0293885184199639	0.0446464632491605	down	TRPM3
TAL2	-0.598615364339239	-1.89577333878061	4.73911355574342	0.0294842596187232	0.0447334108712452	down	TAL2
DPYSL4	0.637264727835918	3.00948101194504	4.58558029597191	0.032242052012006	0.0486632963455352	up	DPYSL4
SYN3	0.624799519257166	-0.706035108236501	4.58269823832836	0.0322963208712252	0.0487030195743055	up	SYN3
CCL21	-0.592159007061995	6.22177768004798	4.4273514923558	0.0353673482243458	0.0530979204580653	down	CCL21
L1TD1	0.750382818129458	-0.305114338456973	4.35511567600133	0.0368979533158692	0.0549997293865715	up	L1TD1
INA	1.01987507714901	2.62228948003524	4.35409502969685	0.0369200700196883	0.0550091680284795	up	INA
TUBB4A	0.662547607353529	1.98874441781997	4.11906258194608	0.0424025678973014	0.0624041170279118	up	TUBB4A
NRXN1	-0.726200101462422	1.13556730431286	4.09466559791463	0.0430187389891529	0.063257512817383	down	NRXN1
