# Supplementary material for: Multi-omics analysis identifies a liquid-liquid phase separation-related subtypes in head and neck squamous cell carcinoma
Source: Front Oncol. 2025 Feb 26;15:1509810. doi: 10.3389/fonc.2025.1509810 (PMC11897011; doi:10.3389/fonc.2025.1509810)
Supplement: Supplementary file 5 [file Table4.csv]

	coef	se	z	p	HR	HRse	HRz	HRp	HRCILL	HRCIUL
NOC2L	0.161	0.144	1.117	0.264	1.175	0.169	1.032	0.302	0.886	1.559
MRPL20	0.014	0.132	0.104	0.917	1.014	0.134	0.104	0.918	0.783	1.313
ATAD3C	-0.032	0.072	-0.447	0.655	0.968	0.07	-0.454	0.65	0.84	1.116
ATAD3B	-0.029	0.078	-0.368	0.713	0.972	0.076	-0.373	0.709	0.834	1.132
ATAD3A	-0.044	0.115	-0.385	0.7	0.957	0.11	-0.393	0.694	0.763	1.199
CDK11B	-0.279	0.128	-2.179	0.029	0.757	0.097	-2.513	0.012	0.589	0.972
GNB1	0.182	0.162	1.119	0.263	1.199	0.195	1.023	0.306	0.872	1.648
TP73	-0.203	0.06	-3.415	0.001	0.816	0.049	-3.787	0	0.726	0.917
LRRC47	-0.023	0.164	-0.143	0.887	0.977	0.16	-0.144	0.885	0.709	1.347
CEP104	-0.017	0.129	-0.131	0.896	0.983	0.127	-0.132	0.895	0.763	1.267
KCNAB2	-0.093	0.063	-1.473	0.141	0.911	0.058	-1.544	0.123	0.804	1.031
CHD5	-0.12	0.124	-0.962	0.336	0.887	0.11	-1.022	0.307	0.695	1.132
RPL22	0.052	0.142	0.364	0.716	1.053	0.15	0.355	0.723	0.797	1.392
NOL9	-0.088	0.14	-0.629	0.529	0.916	0.128	-0.658	0.511	0.696	1.204
ZBTB48	-0.158	0.106	-1.493	0.135	0.854	0.09	-1.617	0.106	0.694	1.051
DNAJC11	0.085	0.108	0.782	0.434	1.088	0.118	0.75	0.453	0.881	1.345
VAMP3	0.007	0.152	0.045	0.964	1.007	0.153	0.045	0.964	0.748	1.356
PARK7	0.107	0.144	0.742	0.458	1.113	0.16	0.704	0.482	0.839	1.475
ENO1	0.249	0.145	1.719	0.086	1.282	0.186	1.522	0.128	0.966	1.703
TMEM201	-0.108	0.11	-0.982	0.326	0.898	0.099	-1.037	0.3	0.724	1.113
KIF1B	-0.031	0.098	-0.314	0.753	0.97	0.095	-0.319	0.75	0.801	1.174
PGD	0.052	0.062	0.837	0.403	1.053	0.065	0.816	0.415	0.933	1.189
TARDBP	-0.092	0.208	-0.444	0.657	0.912	0.19	-0.465	0.642	0.606	1.371
EXOSC10	-0.113	0.14	-0.806	0.42	0.893	0.125	-0.854	0.393	0.679	1.176
MTOR	-0.112	0.106	-1.061	0.289	0.894	0.095	-1.123	0.261	0.726	1.1
FBXO2	-0.022	0.039	-0.567	0.571	0.978	0.038	-0.573	0.566	0.906	1.056
MAD2L2	0.075	0.103	0.733	0.464	1.078	0.111	0.706	0.48	0.882	1.319
MFN2	0.008	0.128	0.064	0.949	1.008	0.129	0.064	0.949	0.785	1.295
HNRNPCL1	-0.087	0.749	-0.116	0.908	0.917	0.687	-0.121	0.904	0.211	3.982
KAZN	-0.253	0.088	-2.882	0.004	0.777	0.068	-3.279	0.001	0.654	0.922
EFHD2	0.023	0.091	0.257	0.797	1.024	0.093	0.254	0.8	0.856	1.224
UQCRHL	-0.059	0.1	-0.591	0.555	0.943	0.094	-0.608	0.543	0.775	1.147
CROCC	-0.169	0.067	-2.513	0.012	0.845	0.057	-2.737	0.006	0.74	0.964
SDHB	0.215	0.166	1.29	0.197	1.24	0.206	1.161	0.246	0.895	1.718
PADI2	0.009	0.036	0.241	0.809	1.009	0.036	0.24	0.81	0.94	1.082
PADI4	0.15	0.105	1.426	0.154	1.162	0.123	1.324	0.185	0.945	1.429
RCC2	-0.072	0.134	-0.54	0.589	0.93	0.125	-0.56	0.576	0.715	1.21
IGSF21	0.045	0.068	0.664	0.507	1.046	0.071	0.649	0.516	0.916	1.195
ALDH4A1	-0.039	0.093	-0.414	0.679	0.962	0.09	-0.422	0.673	0.801	1.156
IFFO2	-0.083	0.058	-1.433	0.152	0.92	0.054	-1.495	0.135	0.821	1.031
UBR4	-0.065	0.101	-0.651	0.515	0.937	0.094	-0.672	0.501	0.769	1.141
EMC1	0.177	0.127	1.392	0.164	1.194	0.152	1.276	0.202	0.93	1.531
MRTO4	0.128	0.137	0.937	0.349	1.137	0.156	0.879	0.379	0.869	1.487
AKR7A2	-0.114	0.148	-0.771	0.441	0.892	0.132	-0.817	0.414	0.667	1.193
DDOST	0.194	0.147	1.324	0.186	1.214	0.178	1.203	0.229	0.911	1.618
HP1BP3	-0.229	0.107	-2.146	0.032	0.795	0.085	-2.412	0.016	0.645	0.98
EIF4G3	-0.058	0.117	-0.495	0.621	0.944	0.111	-0.509	0.611	0.75	1.187
RAP1GAP	-0.014	0.056	-0.25	0.802	0.986	0.055	-0.252	0.801	0.883	1.101
CDC42	0.056	0.168	0.332	0.74	1.057	0.177	0.323	0.747	0.761	1.469
C1QA	-0.026	0.045	-0.582	0.56	0.974	0.044	-0.59	0.555	0.892	1.064
C1QC	-0.032	0.046	-0.684	0.494	0.969	0.045	-0.695	0.487	0.885	1.061
KDM1A	0.135	0.148	0.911	0.362	1.144	0.169	0.853	0.394	0.857	1.528
LUZP1	0.032	0.097	0.333	0.739	1.033	0.101	0.328	0.743	0.853	1.25
HNRNPR	0.012	0.141	0.084	0.933	1.012	0.142	0.084	0.933	0.768	1.333
TCEA3	-0.122	0.047	-2.603	0.009	0.885	0.042	-2.769	0.006	0.807	0.97
RPL11	0.039	0.117	0.337	0.736	1.04	0.121	0.33	0.741	0.827	1.307
ELOA	0.11	0.171	0.643	0.52	1.117	0.192	0.609	0.542	0.798	1.563
SRSF10	-0.149	0.13	-1.148	0.251	0.862	0.112	-1.237	0.216	0.669	1.111
CLIC4	0.054	0.092	0.586	0.558	1.056	0.098	0.57	0.569	0.881	1.265
RUNX3	-0.082	0.054	-1.519	0.129	0.921	0.05	-1.583	0.113	0.828	1.024
RSRP1	-0.101	0.058	-1.739	0.082	0.904	0.053	-1.83	0.067	0.807	1.013
LDLRAP1	-0.213	0.114	-1.868	0.062	0.808	0.092	-2.083	0.037	0.646	1.011
MTFR1L	-0.227	0.145	-1.559	0.119	0.797	0.116	-1.75	0.08	0.599	1.06
CEP85	0.046	0.085	0.54	0.589	1.047	0.089	0.528	0.597	0.886	1.237
SFN	-0.019	0.06	-0.325	0.745	0.981	0.058	-0.328	0.743	0.873	1.102
NUDC	-0.034	0.131	-0.259	0.795	0.967	0.127	-0.264	0.792	0.748	1.25
WASF2	-0.19	0.095	-2.009	0.045	0.827	0.078	-2.213	0.027	0.687	0.995
STX12	-0.067	0.134	-0.499	0.618	0.935	0.126	-0.516	0.606	0.719	1.217
PPP1R8	-0.09	0.157	-0.573	0.567	0.914	0.143	-0.6	0.549	0.672	1.243
DNAJC8	-0.023	0.184	-0.124	0.902	0.978	0.18	-0.125	0.901	0.681	1.402
ATP5IF1	-0.053	0.114	-0.465	0.642	0.948	0.108	-0.478	0.633	0.758	1.186
RCC1	0.032	0.116	0.275	0.783	1.032	0.12	0.271	0.787	0.823	1.296
YTHDF2	-0.086	0.188	-0.457	0.648	0.918	0.173	-0.477	0.633	0.634	1.327
EPB41	-0.104	0.074	-1.401	0.161	0.902	0.067	-1.476	0.14	0.78	1.042
SRSF4	-0.097	0.142	-0.68	0.496	0.908	0.129	-0.714	0.475	0.687	1.2
PTPRU	0.138	0.06	2.302	0.021	1.148	0.069	2.15	0.032	1.021	1.292
PUM1	-0.136	0.126	-1.086	0.278	0.872	0.11	-1.163	0.245	0.682	1.116
ZCCHC17	-0.055	0.165	-0.331	0.74	0.947	0.156	-0.341	0.733	0.686	1.307
FABP3	0.026	0.048	0.542	0.588	1.026	0.049	0.535	0.593	0.934	1.128
PEF1	-0.321	0.159	-2.012	0.044	0.726	0.116	-2.372	0.018	0.531	0.992
KHDRBS1	-0.111	0.198	-0.563	0.574	0.895	0.177	-0.595	0.552	0.608	1.318
KPNA6	-0.086	0.136	-0.629	0.529	0.918	0.125	-0.657	0.511	0.703	1.199
TXLNA	-0.349	0.12	-2.909	0.004	0.706	0.085	-3.48	0.001	0.558	0.892
EIF3I	0.21	0.186	1.131	0.258	1.234	0.229	1.02	0.308	0.857	1.775
LCK	-0.188	0.052	-3.639	0	0.829	0.043	-4.004	0	0.749	0.917
HDAC1	-0.056	0.133	-0.421	0.674	0.946	0.126	-0.433	0.665	0.729	1.227
MARCKSL1	-0.123	0.076	-1.612	0.107	0.884	0.068	-1.715	0.086	0.761	1.027
RBBP4	-0.156	0.096	-1.621	0.105	0.855	0.082	-1.755	0.079	0.708	1.033
HPCA	-0.149	0.141	-1.059	0.29	0.861	0.121	-1.142	0.254	0.653	1.136
AK2	-0.156	0.145	-1.077	0.282	0.855	0.124	-1.166	0.244	0.643	1.137
PHC2	-0.021	0.128	-0.165	0.869	0.979	0.126	-0.166	0.868	0.761	1.259
DLGAP3	-0.101	0.068	-1.478	0.139	0.904	0.062	-1.555	0.12	0.791	1.033
SFPQ	-0.197	0.156	-1.264	0.206	0.821	0.128	-1.397	0.163	0.605	1.115
NCDN	-0.007	0.116	-0.057	0.955	0.993	0.116	-0.057	0.954	0.791	1.248
PSMB2	0.031	0.149	0.21	0.834	1.032	0.153	0.207	0.836	0.771	1.381
AGO4	-0.196	0.087	-2.263	0.024	0.822	0.071	-2.5	0.012	0.694	0.974
AGO1	-0.122	0.094	-1.306	0.192	0.885	0.083	-1.389	0.165	0.736	1.063
AGO3	-0.116	0.105	-1.104	0.27	0.89	0.094	-1.171	0.242	0.724	1.094
TRAPPC3	-0.257	0.168	-1.532	0.125	0.773	0.13	-1.747	0.081	0.556	1.074
MAP7D1	-0.06	0.103	-0.581	0.561	0.942	0.097	-0.599	0.549	0.769	1.153
LSM10	-0.081	0.146	-0.552	0.581	0.922	0.135	-0.575	0.565	0.693	1.229
MRPS15	0.008	0.142	0.06	0.952	1.008	0.143	0.059	0.953	0.764	1.331
MEAF6	-0.065	0.158	-0.412	0.68	0.937	0.148	-0.425	0.67	0.687	1.277
GNL2	-0.03	0.152	-0.199	0.842	0.97	0.147	-0.202	0.84	0.72	1.307
CDCA8	0.041	0.085	0.482	0.63	1.042	0.089	0.472	0.637	0.881	1.232
SF3A3	-0.089	0.168	-0.527	0.598	0.915	0.154	-0.551	0.582	0.658	1.273
UTP11	0.117	0.179	0.654	0.513	1.124	0.201	0.617	0.537	0.792	1.595
MYCBP	-0.033	0.146	-0.224	0.823	0.968	0.141	-0.228	0.82	0.727	1.288
MACF1	-0.085	0.083	-1.022	0.307	0.918	0.077	-1.067	0.286	0.78	1.081
PABPC4	0.148	0.131	1.133	0.257	1.16	0.152	1.053	0.292	0.897	1.499
CAP1	0.039	0.122	0.315	0.753	1.039	0.127	0.309	0.757	0.818	1.321
COL9A2	-0.11	0.043	-2.548	0.011	0.896	0.039	-2.692	0.007	0.824	0.975
SMAP2	-0.39	0.107	-3.636	0	0.677	0.073	-4.446	0	0.549	0.836
CTPS1	0.037	0.133	0.278	0.781	1.038	0.138	0.273	0.785	0.799	1.347
PPIH	-0.012	0.108	-0.109	0.913	0.988	0.107	-0.11	0.912	0.8	1.221
SLC2A1	0.039	0.062	0.628	0.53	1.04	0.065	0.616	0.538	0.921	1.175
EBNA1BP2	0.021	0.128	0.162	0.872	1.021	0.13	0.16	0.873	0.795	1.311
CDC20	0.057	0.086	0.654	0.513	1.058	0.091	0.636	0.525	0.893	1.254
ELOVL1	-0.076	0.133	-0.568	0.57	0.927	0.124	-0.59	0.555	0.714	1.204
PTPRF	-0.064	0.083	-0.775	0.438	0.938	0.078	-0.801	0.423	0.797	1.104
KIF2C	-0.023	0.085	-0.269	0.788	0.977	0.083	-0.272	0.786	0.827	1.155
RPS8	0.072	0.118	0.609	0.542	1.075	0.127	0.588	0.557	0.852	1.356
PLK3	0.067	0.091	0.732	0.464	1.069	0.097	0.708	0.479	0.894	1.278
HECTD3	-0.159	0.145	-1.092	0.275	0.853	0.124	-1.183	0.237	0.642	1.134
TOE1	-0.253	0.119	-2.131	0.033	0.777	0.092	-2.425	0.015	0.616	0.98
PRDX1	0.094	0.114	0.828	0.407	1.099	0.125	0.79	0.429	0.879	1.374
AKR1A1	-0.268	0.12	-2.237	0.025	0.765	0.092	-2.566	0.01	0.604	0.967
PIK3R3	-0.204	0.057	-3.57	0	0.816	0.047	-3.959	0	0.729	0.912
FAAH	-0.027	0.065	-0.409	0.682	0.974	0.063	-0.415	0.678	0.857	1.106
MKNK1	0.052	0.137	0.381	0.703	1.054	0.145	0.371	0.711	0.805	1.379
STIL	-0.072	0.072	-1.004	0.315	0.931	0.067	-1.041	0.298	0.808	1.071
CMPK1	-0.194	0.133	-1.456	0.145	0.824	0.11	-1.607	0.108	0.635	1.069
ELAVL4	-0.079	0.139	-0.564	0.573	0.924	0.129	-0.587	0.557	0.703	1.215
BTF3L4	0.014	0.157	0.09	0.928	1.014	0.159	0.09	0.929	0.746	1.378
ORC1	-0.109	0.075	-1.465	0.143	0.896	0.067	-1.548	0.122	0.774	1.038
TUT4	-0.067	0.077	-0.87	0.384	0.935	0.072	-0.899	0.368	0.805	1.087
MAGOH	0.005	0.121	0.04	0.968	1.005	0.121	0.04	0.968	0.793	1.273
ACOT11	-0.053	0.063	-0.836	0.403	0.949	0.06	-0.858	0.391	0.838	1.074
MROH7-TTC4	-0.489	0.293	-1.669	0.095	0.613	0.18	-2.152	0.031	0.345	1.089
PLPP3	-0.093	0.05	-1.853	0.064	0.911	0.046	-1.942	0.052	0.825	1.005
PRKAA2	0.074	0.037	2.004	0.045	1.077	0.04	1.931	0.053	1.002	1.158
JUN	0.015	0.074	0.205	0.837	1.015	0.075	0.204	0.839	0.878	1.175
L1TD1	-0.098	0.106	-0.924	0.355	0.907	0.096	-0.971	0.332	0.736	1.116
AK4	0.183	0.072	2.526	0.012	1.201	0.087	2.309	0.021	1.042	1.384
DNAJC6	0.127	0.056	2.279	0.023	1.135	0.063	2.141	0.032	1.018	1.266
SGIP1	-0.047	0.063	-0.746	0.456	0.954	0.06	-0.764	0.445	0.843	1.08
SERBP1	-0.069	0.188	-0.366	0.715	0.934	0.175	-0.378	0.705	0.647	1.349
GNG12	-0.05	0.098	-0.507	0.612	0.952	0.093	-0.52	0.603	0.786	1.152
LRRC7	-0.128	0.115	-1.109	0.267	0.88	0.102	-1.183	0.237	0.702	1.103
LRRC40	0.11	0.106	1.033	0.302	1.116	0.118	0.978	0.328	0.906	1.374
SRSF11	-0.164	0.114	-1.441	0.15	0.848	0.097	-1.566	0.117	0.679	1.061
NEGR1	-0.023	0.052	-0.442	0.659	0.977	0.051	-0.447	0.655	0.883	1.082
CRYZ	0.048	0.069	0.69	0.49	1.049	0.072	0.674	0.5	0.916	1.201
AK5	-0.086	0.064	-1.354	0.176	0.917	0.059	-1.414	0.157	0.809	1.039
USP33	-0.163	0.109	-1.494	0.135	0.85	0.092	-1.622	0.105	0.687	1.052
NEXN	0.063	0.044	1.439	0.15	1.065	0.047	1.394	0.163	0.977	1.16
FUBP1	0.147	0.121	1.213	0.225	1.158	0.14	1.128	0.259	0.914	1.469
DNAJB4	0.185	0.08	2.299	0.021	1.203	0.097	2.1	0.036	1.028	1.407
IFI44	-0.005	0.044	-0.104	0.917	0.995	0.044	-0.105	0.917	0.913	1.086
PRKACB	0.006	0.077	0.078	0.938	1.006	0.077	0.077	0.938	0.866	1.169
RPF1	-0.035	0.166	-0.209	0.834	0.966	0.161	-0.213	0.831	0.697	1.338
DDAH1	0.004	0.055	0.073	0.942	1.004	0.055	0.073	0.942	0.902	1.117
ODF2L	-0.198	0.097	-2.048	0.041	0.82	0.079	-2.265	0.024	0.679	0.992
SH3GLB1	-0.066	0.144	-0.46	0.646	0.936	0.135	-0.476	0.634	0.705	1.242
LMO4	-0.178	0.065	-2.723	0.006	0.837	0.055	-2.981	0.003	0.736	0.951
GTF2B	0.057	0.161	0.354	0.723	1.059	0.17	0.344	0.73	0.773	1.451
RBMXL1	-0.085	0.097	-0.872	0.383	0.919	0.089	-0.91	0.363	0.76	1.111
GBP1	-0.047	0.043	-1.086	0.277	0.954	0.041	-1.112	0.266	0.876	1.039
GBP2	-0.106	0.059	-1.78	0.075	0.9	0.053	-1.878	0.06	0.801	1.011
ZNF326	-0.193	0.104	-1.846	0.065	0.825	0.086	-2.035	0.042	0.672	1.012
EVI5	-0.071	0.111	-0.64	0.522	0.931	0.103	-0.663	0.507	0.749	1.158
RPL5	0.148	0.144	1.033	0.302	1.16	0.167	0.96	0.337	0.875	1.538
DNTTIP2	0.075	0.178	0.421	0.674	1.078	0.192	0.406	0.685	0.761	1.527
ABCD3	-0.136	0.124	-1.101	0.271	0.873	0.108	-1.179	0.238	0.685	1.112
PTBP2	-0.15	0.084	-1.795	0.073	0.861	0.072	-1.936	0.053	0.731	1.014
PLPPR4	-0.096	0.062	-1.555	0.12	0.908	0.056	-1.633	0.103	0.804	1.025
AGL	-0.075	0.086	-0.867	0.386	0.928	0.08	-0.9	0.368	0.783	1.099
SASS6	-0.098	0.089	-1.096	0.273	0.907	0.081	-1.151	0.25	0.762	1.08
DBT	0.015	0.114	0.129	0.898	1.015	0.116	0.128	0.898	0.811	1.269
RTCA	0.12	0.159	0.755	0.45	1.128	0.18	0.711	0.477	0.825	1.541
CDC14A	-0.036	0.066	-0.538	0.591	0.965	0.064	-0.548	0.584	0.847	1.099
NTNG1	0.052	0.064	0.821	0.412	1.054	0.067	0.8	0.424	0.93	1.194
STXBP3	-0.092	0.118	-0.779	0.436	0.912	0.108	-0.816	0.414	0.723	1.15
GPSM2	-0.088	0.074	-1.199	0.23	0.915	0.067	-1.254	0.21	0.792	1.058
WDR47	-0.137	0.078	-1.754	0.08	0.872	0.068	-1.879	0.06	0.748	1.016
SORT1	-0.02	0.064	-0.316	0.752	0.98	0.063	-0.32	0.749	0.864	1.111
PSMA5	0.103	0.141	0.731	0.465	1.109	0.157	0.694	0.488	0.841	1.462
GNAI3	0.068	0.159	0.43	0.667	1.071	0.17	0.415	0.678	0.784	1.462
AMPD2	0.084	0.124	0.677	0.498	1.088	0.135	0.65	0.516	0.853	1.388
GSTM2	-0.029	0.038	-0.771	0.441	0.971	0.037	-0.782	0.434	0.902	1.046
GSTM3	-0.023	0.034	-0.678	0.498	0.977	0.033	-0.685	0.493	0.915	1.044
AHCYL1	-0.019	0.126	-0.15	0.881	0.981	0.124	-0.152	0.879	0.766	1.257
RBM15	-0.191	0.142	-1.347	0.178	0.826	0.117	-1.484	0.138	0.626	1.091
LAMTOR5	0.218	0.14	1.561	0.119	1.243	0.173	1.402	0.161	0.946	1.634
ATP5PB	0.061	0.152	0.401	0.689	1.063	0.161	0.389	0.698	0.789	1.43
RAP1A	0.093	0.138	0.671	0.502	1.097	0.151	0.641	0.522	0.837	1.437
DDX20	-0.082	0.123	-0.661	0.509	0.922	0.114	-0.689	0.491	0.724	1.174
CTTNBP2NL	-0.081	0.099	-0.815	0.415	0.922	0.092	-0.849	0.396	0.759	1.121
CAPZA1	0.062	0.125	0.496	0.62	1.064	0.133	0.481	0.631	0.833	1.358
MOV10	-0.095	0.104	-0.915	0.36	0.91	0.094	-0.96	0.337	0.743	1.114
SLC16A1	0.104	0.075	1.382	0.167	1.11	0.084	1.313	0.189	0.957	1.286
BCAS2	0.154	0.137	1.124	0.261	1.166	0.16	1.042	0.298	0.892	1.525
NRAS	0.048	0.11	0.442	0.659	1.05	0.115	0.431	0.666	0.847	1.301
CSDE1	0.02	0.131	0.152	0.879	1.02	0.134	0.15	0.881	0.789	1.319
ATP1A1	-0.073	0.104	-0.699	0.484	0.93	0.097	-0.725	0.468	0.758	1.14
WDR3	0.173	0.102	1.704	0.088	1.189	0.121	1.565	0.118	0.974	1.451
PHGDH	0.05	0.042	1.177	0.239	1.051	0.044	1.148	0.251	0.968	1.141
SEC22B	0.051	0.107	0.475	0.635	1.052	0.113	0.463	0.643	0.853	1.299
PPIAL4A	-0.818	0.635	-1.289	0.197	0.441	0.28	-1.995	0.046	0.127	1.531
PEX11B	-0.086	0.149	-0.577	0.564	0.918	0.137	-0.602	0.547	0.685	1.229
RBM8A	-0.094	0.156	-0.604	0.546	0.91	0.142	-0.634	0.526	0.67	1.236
PDE4DIP	0.039	0.06	0.646	0.518	1.039	0.062	0.634	0.526	0.924	1.169
SV2A	0.015	0.048	0.313	0.755	1.015	0.049	0.31	0.756	0.924	1.116
VPS45	-0.182	0.145	-1.249	0.212	0.834	0.121	-1.37	0.171	0.627	1.109
ANP32E	0.025	0.102	0.246	0.806	1.025	0.105	0.243	0.808	0.839	1.253
PRPF3	0.021	0.134	0.158	0.874	1.021	0.136	0.156	0.876	0.786	1.327
PSMD4	0.031	0.141	0.222	0.824	1.032	0.145	0.219	0.827	0.783	1.36
SNX27	0	0.104	-0.003	0.998	1	0.104	-0.003	0.998	0.815	1.226
S100A11	0.088	0.116	0.764	0.445	1.092	0.126	0.731	0.465	0.871	1.37
S100A9	-0.05	0.03	-1.661	0.097	0.951	0.029	-1.703	0.089	0.896	1.009
S100A8	-0.052	0.028	-1.863	0.063	0.95	0.026	-1.912	0.056	0.899	1.003
S100A7A	-0.029	0.022	-1.323	0.186	0.971	0.021	-1.342	0.179	0.931	1.014
S100A4	-0.243	0.078	-3.115	0.002	0.785	0.061	-3.525	0	0.673	0.914
S100A16	0.016	0.082	0.197	0.844	1.016	0.083	0.195	0.845	0.865	1.194
S100A13	0.11	0.086	1.285	0.199	1.117	0.096	1.217	0.224	0.944	1.321
S100A1	0.044	0.037	1.199	0.23	1.045	0.039	1.173	0.241	0.972	1.124
ILF2	0.115	0.143	0.802	0.423	1.122	0.161	0.757	0.449	0.847	1.486
SLC39A1	0.259	0.147	1.759	0.079	1.295	0.191	1.55	0.121	0.971	1.728
JTB	-0.008	0.123	-0.061	0.951	0.993	0.122	-0.062	0.951	0.781	1.262
RAB13	-0.032	0.139	-0.233	0.816	0.968	0.134	-0.237	0.813	0.738	1.271
RPS27	0.02	0.108	0.186	0.853	1.02	0.11	0.184	0.854	0.825	1.261
NUP210L	-0.454	0.278	-1.63	0.103	0.635	0.177	-2.062	0.039	0.368	1.096
TPM3	0.338	0.15	2.244	0.025	1.402	0.211	1.904	0.057	1.044	1.882
UBAP2L	-0.079	0.129	-0.61	0.542	0.924	0.12	-0.635	0.526	0.717	1.191
HAX1	0.273	0.161	1.7	0.089	1.314	0.211	1.488	0.137	0.959	1.8
ADAR	-0.098	0.108	-0.904	0.366	0.907	0.098	-0.949	0.342	0.734	1.121
PMVK	-0.2	0.109	-1.828	0.068	0.819	0.09	-2.024	0.043	0.66	1.015
PBXIP1	-0.093	0.083	-1.12	0.263	0.911	0.076	-1.173	0.241	0.775	1.072
MTX1	0.172	0.177	0.974	0.33	1.188	0.21	0.895	0.371	0.84	1.681
CLK2	0.015	0.108	0.138	0.89	1.015	0.11	0.137	0.891	0.821	1.254
PKLR	-0.42	0.144	-2.918	0.004	0.657	0.095	-3.626	0	0.496	0.871
FDPS	0.03	0.119	0.256	0.798	1.031	0.122	0.252	0.801	0.817	1.301
ARHGEF2	-0.001	0.1	-0.01	0.992	0.999	0.1	-0.01	0.992	0.821	1.216
MEX3A	-0.067	0.054	-1.255	0.21	0.935	0.05	-1.298	0.194	0.842	1.038
LMNA	-0.232	0.142	-1.635	0.102	0.793	0.112	-1.84	0.066	0.601	1.047
CCT3	0.401	0.178	2.257	0.024	1.494	0.266	1.859	0.063	1.054	2.117
NAXE	0.144	0.125	1.149	0.251	1.155	0.145	1.07	0.285	0.903	1.476
GPATCH4	0.085	0.129	0.663	0.507	1.089	0.14	0.636	0.525	0.846	1.402
HAPLN2	-0.101	0.138	-0.731	0.465	0.904	0.125	-0.769	0.442	0.69	1.185
BCAN	-0.025	0.055	-0.455	0.649	0.975	0.054	-0.461	0.645	0.875	1.087
ISG20L2	0.177	0.168	1.05	0.294	1.193	0.201	0.963	0.336	0.858	1.659
NTRK1	-0.167	0.102	-1.629	0.103	0.846	0.087	-1.773	0.076	0.693	1.034
PYHIN1	-0.183	0.063	-2.892	0.004	0.833	0.053	-3.173	0.002	0.736	0.943
ACKR1	-0.064	0.038	-1.671	0.095	0.938	0.036	-1.726	0.084	0.871	1.011
DUSP23	0.022	0.07	0.319	0.75	1.023	0.072	0.316	0.752	0.891	1.174
TAGLN2	0.046	0.151	0.307	0.759	1.047	0.158	0.3	0.764	0.78	1.407
IGSF8	-0.061	0.11	-0.56	0.575	0.94	0.103	-0.578	0.563	0.759	1.166
ATP1A2	0.038	0.028	1.343	0.179	1.039	0.029	1.318	0.188	0.983	1.098
ATP1A4	-0.186	0.234	-0.797	0.426	0.83	0.194	-0.876	0.381	0.525	1.312
PEA15	0.044	0.141	0.315	0.753	1.045	0.147	0.308	0.758	0.793	1.377
COPA	0.158	0.124	1.278	0.201	1.171	0.145	1.182	0.237	0.919	1.492
USP21	-0.135	0.106	-1.276	0.202	0.874	0.092	-1.366	0.172	0.71	1.075
NDUFS2	0.048	0.161	0.301	0.763	1.05	0.169	0.294	0.769	0.766	1.438
TOMM40L	-0.01	0.14	-0.07	0.944	0.99	0.138	-0.071	0.944	0.753	1.303
HSPA6	0.038	0.049	0.765	0.444	1.038	0.051	0.75	0.453	0.943	1.144
DUSP12	-0.007	0.123	-0.054	0.957	0.993	0.122	-0.054	0.957	0.781	1.264
NUF2	0.077	0.075	1.03	0.303	1.08	0.081	0.991	0.322	0.933	1.251
MAEL	0.094	0.075	1.262	0.207	1.099	0.082	1.204	0.229	0.949	1.273
POU2F1	-0.147	0.108	-1.366	0.172	0.863	0.093	-1.472	0.141	0.699	1.066
ATP1B1	0.079	0.061	1.286	0.198	1.082	0.067	1.236	0.216	0.959	1.221
F5	-0.159	0.056	-2.824	0.005	0.853	0.048	-3.061	0.002	0.764	0.953
PRRC2C	-0.065	0.093	-0.693	0.488	0.937	0.088	-0.716	0.474	0.781	1.126
DNM3	-0.009	0.068	-0.133	0.895	0.991	0.067	-0.133	0.894	0.868	1.132
PRDX6	0.327	0.128	2.548	0.011	1.387	0.178	2.174	0.03	1.078	1.783
DARS2	0.169	0.1	1.687	0.092	1.184	0.119	1.552	0.121	0.973	1.441
RC3H1	-0.148	0.105	-1.408	0.159	0.862	0.091	-1.518	0.129	0.701	1.06
CACYBP	0.091	0.126	0.721	0.471	1.095	0.138	0.689	0.491	0.856	1.401
TNR	-0.129	0.124	-1.033	0.301	0.879	0.109	-1.103	0.27	0.689	1.122
RASAL2	0.128	0.086	1.487	0.137	1.137	0.098	1.396	0.163	0.96	1.346
CEP350	-0.158	0.098	-1.605	0.109	0.854	0.084	-1.738	0.082	0.704	1.036
GLUL	-0.043	0.06	-0.726	0.468	0.958	0.057	-0.742	0.458	0.852	1.076
RNASEL	-0.03	0.086	-0.347	0.729	0.971	0.083	-0.352	0.725	0.821	1.148
DHX9	0.022	0.124	0.174	0.862	1.022	0.126	0.172	0.863	0.802	1.302
SMG7	0.054	0.132	0.412	0.68	1.056	0.139	0.401	0.688	0.815	1.368
RNF2	0.09	0.133	0.679	0.497	1.094	0.145	0.649	0.516	0.844	1.419
TRMT1L	0.118	0.12	0.985	0.325	1.125	0.135	0.929	0.353	0.89	1.422
IVNS1ABP	0.074	0.086	0.862	0.388	1.077	0.093	0.831	0.406	0.91	1.276
TPR	-0.075	0.096	-0.779	0.436	0.928	0.089	-0.809	0.418	0.769	1.12
RO60	0.005	0.106	0.049	0.961	1.005	0.107	0.049	0.961	0.816	1.238
CDC73	0.076	0.122	0.624	0.532	1.079	0.131	0.601	0.548	0.85	1.37
ASPM	-0.023	0.069	-0.335	0.738	0.977	0.067	-0.339	0.735	0.854	1.118
NEK7	-0.076	0.081	-0.942	0.346	0.927	0.075	-0.978	0.328	0.791	1.086
KIF14	0.035	0.072	0.485	0.628	1.036	0.075	0.477	0.634	0.899	1.193
PKP1	-0.078	0.053	-1.474	0.14	0.925	0.049	-1.534	0.125	0.833	1.026
CSRP1	0.218	0.119	1.829	0.067	1.243	0.148	1.644	0.1	0.985	1.571
RNPEP	0.216	0.142	1.512	0.13	1.24	0.177	1.361	0.174	0.938	1.64
ARL8A	0.252	0.135	1.869	0.062	1.287	0.174	1.651	0.099	0.988	1.678
PPP1R12B	-0.111	0.059	-1.884	0.06	0.895	0.053	-1.993	0.046	0.798	1.004
CYB5R1	0.033	0.073	0.45	0.652	1.034	0.076	0.443	0.658	0.895	1.193
PPFIA4	0.026	0.054	0.48	0.631	1.026	0.055	0.474	0.635	0.923	1.14
ATP2B4	-0.142	0.088	-1.614	0.107	0.868	0.076	-1.734	0.083	0.731	1.031
ZC3H11A	-0.074	0.117	-0.635	0.525	0.928	0.109	-0.659	0.51	0.738	1.168
SNRPE	0.198	0.109	1.807	0.071	1.219	0.133	1.639	0.101	0.983	1.51
PLEKHA6	0.017	0.051	0.34	0.734	1.018	0.052	0.337	0.736	0.92	1.125
NFASC	0.102	0.061	1.653	0.098	1.107	0.068	1.572	0.116	0.981	1.249
CNTN2	-0.095	0.099	-0.961	0.337	0.909	0.09	-1.008	0.313	0.748	1.104
NUAK2	-0.06	0.082	-0.726	0.468	0.942	0.078	-0.749	0.454	0.802	1.107
CDK18	0.024	0.069	0.343	0.732	1.024	0.071	0.339	0.735	0.894	1.173
RASSF5	-0.159	0.07	-2.276	0.023	0.853	0.06	-2.468	0.014	0.743	0.978
DYRK3	-0.081	0.088	-0.92	0.357	0.922	0.082	-0.959	0.338	0.775	1.096
PLXNA2	-0.072	0.076	-0.942	0.346	0.931	0.071	-0.977	0.329	0.801	1.081
RCOR3	-0.115	0.102	-1.129	0.259	0.891	0.091	-1.196	0.232	0.73	1.089
NEK2	0.061	0.079	0.779	0.436	1.063	0.084	0.756	0.45	0.911	1.24
DTL	-0.025	0.072	-0.348	0.728	0.975	0.07	-0.353	0.724	0.846	1.123
PPP2R5A	0.071	0.121	0.59	0.555	1.074	0.13	0.569	0.569	0.848	1.36
CENPF	-0.008	0.069	-0.122	0.903	0.992	0.068	-0.123	0.902	0.866	1.135
GPATCH2	0.061	0.116	0.529	0.597	1.063	0.123	0.513	0.608	0.847	1.334
RRP15	0.234	0.146	1.602	0.109	1.264	0.185	1.429	0.153	0.949	1.683
RAB3GAP2	0.01	0.121	0.079	0.937	1.01	0.122	0.079	0.937	0.797	1.279
MARK1	-0.062	0.089	-0.699	0.485	0.939	0.084	-0.721	0.471	0.788	1.119
HHIPL2	0.075	0.059	1.287	0.198	1.078	0.063	1.24	0.215	0.961	1.209
CCDC185	-0.091	0.165	-0.55	0.583	0.913	0.151	-0.575	0.565	0.66	1.263
NVL	-0.087	0.14	-0.619	0.536	0.917	0.128	-0.646	0.518	0.697	1.206
LBR	0.032	0.091	0.352	0.725	1.032	0.094	0.346	0.729	0.864	1.234
SRP9	0.188	0.131	1.436	0.151	1.207	0.158	1.309	0.19	0.934	1.561
PARP1	-0.034	0.104	-0.327	0.744	0.967	0.1	-0.333	0.739	0.789	1.184
STUM	-0.081	0.083	-0.978	0.328	0.922	0.076	-1.019	0.308	0.784	1.085
PSEN2	0.174	0.087	2.001	0.045	1.19	0.103	1.836	0.066	1.004	1.411
CDC42BPA	0.046	0.076	0.599	0.549	1.047	0.08	0.586	0.558	0.901	1.216
ARF1	0.417	0.212	1.964	0.05	1.518	0.322	1.606	0.108	1.001	2.301
GUK1	0.035	0.122	0.286	0.775	1.036	0.126	0.281	0.779	0.815	1.316
CCSAP	-0.026	0.098	-0.263	0.793	0.975	0.096	-0.266	0.79	0.804	1.181
URB2	0.029	0.093	0.308	0.758	1.029	0.096	0.304	0.762	0.857	1.235
C1orf198	-0.105	0.101	-1.034	0.301	0.901	0.091	-1.09	0.276	0.739	1.098
C1orf131	0.034	0.111	0.308	0.758	1.035	0.115	0.303	0.762	0.833	1.286
GNPAT	-0.004	0.151	-0.03	0.976	0.996	0.151	-0.03	0.976	0.74	1.339
EXOC8	-0.067	0.131	-0.512	0.609	0.935	0.122	-0.529	0.597	0.724	1.208
DISC1	-0.034	0.064	-0.531	0.595	0.966	0.062	-0.541	0.589	0.852	1.096
MAP3K21	0.024	0.065	0.371	0.711	1.024	0.067	0.367	0.714	0.902	1.164
TOMM20	0.296	0.135	2.192	0.028	1.344	0.181	1.898	0.058	1.032	1.751
RBM34	-0.166	0.152	-1.094	0.274	0.847	0.129	-1.19	0.234	0.629	1.141
LYST	-0.062	0.086	-0.716	0.474	0.94	0.081	-0.739	0.46	0.794	1.113
EDARADD	-0.164	0.066	-2.471	0.013	0.849	0.056	-2.685	0.007	0.746	0.967
LGALS8	0.076	0.117	0.656	0.512	1.079	0.126	0.631	0.528	0.859	1.356
HEATR1	0.061	0.083	0.733	0.463	1.063	0.088	0.712	0.477	0.904	1.25
ACTN2	0.042	0.02	2.117	0.034	1.043	0.021	2.073	0.038	1.003	1.085
RYR2	0.108	0.043	2.509	0.012	1.114	0.048	2.378	0.017	1.024	1.211
FMN2	0.121	0.089	1.357	0.175	1.128	0.1	1.279	0.201	0.948	1.343
RGS7	-0.082	0.316	-0.258	0.796	0.922	0.291	-0.269	0.788	0.496	1.712
FH	0.043	0.165	0.258	0.796	1.043	0.172	0.253	0.801	0.755	1.441
CHML	0.1	0.075	1.33	0.184	1.105	0.083	1.266	0.206	0.954	1.28
CEP170	-0.012	0.073	-0.167	0.868	0.988	0.073	-0.168	0.867	0.855	1.141
SDCCAG8	0.13	0.111	1.168	0.243	1.139	0.127	1.095	0.273	0.916	1.416
HNRNPU	-0.035	0.158	-0.224	0.823	0.965	0.153	-0.228	0.819	0.708	1.316
SCCPDH	0.088	0.059	1.487	0.137	1.092	0.065	1.424	0.155	0.972	1.226
AHCTF1	0.001	0.099	0.01	0.992	1.001	0.099	0.01	0.992	0.824	1.216
ZNF496	-0.108	0.096	-1.122	0.262	0.898	0.086	-1.185	0.236	0.743	1.084
FAM110C	0.096	0.061	1.574	0.115	1.101	0.067	1.501	0.133	0.977	1.241
ACP1	0.213	0.159	1.338	0.181	1.238	0.197	1.205	0.228	0.906	1.692
RNASEH1	0.106	0.16	0.662	0.508	1.112	0.178	0.628	0.53	0.813	1.52
RPS7	0.163	0.13	1.252	0.21	1.177	0.153	1.156	0.248	0.912	1.518
CPSF3	0.081	0.177	0.459	0.646	1.084	0.192	0.441	0.659	0.767	1.533
YWHAQ	0.261	0.136	1.915	0.056	1.298	0.177	1.685	0.092	0.994	1.695
NOL10	0.2	0.166	1.206	0.228	1.222	0.203	1.092	0.275	0.882	1.692
PDIA6	0.23	0.105	2.187	0.029	1.259	0.132	1.954	0.051	1.024	1.547
ROCK2	-0.037	0.104	-0.349	0.727	0.964	0.101	-0.356	0.722	0.786	1.183
DDX1	-0.034	0.168	-0.201	0.841	0.967	0.162	-0.204	0.838	0.696	1.343
VSNL1	0.029	0.07	0.41	0.682	1.029	0.072	0.404	0.686	0.898	1.179
SMC6	-0.089	0.094	-0.945	0.345	0.915	0.086	-0.988	0.323	0.762	1.1
GEN1	-0.172	0.084	-2.061	0.039	0.842	0.07	-2.249	0.024	0.714	0.992
NT5C1B	-0.149	0.132	-1.128	0.26	0.862	0.114	-1.216	0.224	0.666	1.116
PUM2	-0.163	0.106	-1.541	0.123	0.85	0.09	-1.674	0.094	0.691	1.045
RHOB	0.033	0.072	0.452	0.651	1.033	0.075	0.444	0.657	0.897	1.19
FKBP1B	-0.013	0.072	-0.181	0.857	0.987	0.071	-0.182	0.856	0.857	1.137
SF3B6	0.246	0.146	1.686	0.092	1.279	0.187	1.495	0.135	0.961	1.703
PFN4	0.138	0.141	0.978	0.328	1.148	0.162	0.914	0.361	0.871	1.512
ITSN2	-0.203	0.082	-2.468	0.014	0.817	0.067	-2.736	0.006	0.695	0.959
EFR3B	-0.08	0.056	-1.428	0.153	0.923	0.052	-1.487	0.137	0.826	1.03
RAB10	-0.01	0.113	-0.085	0.932	0.99	0.112	-0.085	0.932	0.793	1.237
HADHA	0.145	0.208	0.695	0.487	1.156	0.241	0.647	0.517	0.768	1.738
HADHB	0.234	0.158	1.487	0.137	1.264	0.199	1.326	0.185	0.928	1.721
CENPA	0.063	0.091	0.697	0.486	1.065	0.097	0.675	0.499	0.892	1.273
MAPRE3	0.095	0.059	1.598	0.11	1.1	0.065	1.525	0.127	0.979	1.235
CAD	-0.047	0.101	-0.47	0.639	0.954	0.096	-0.481	0.631	0.782	1.163
GTF3C2	-0.12	0.135	-0.893	0.372	0.887	0.119	-0.949	0.343	0.681	1.154
EIF2B4	-0.068	0.193	-0.35	0.726	0.935	0.181	-0.362	0.717	0.64	1.365
FOSL2	-0.173	0.105	-1.653	0.098	0.841	0.088	-1.805	0.071	0.685	1.033
PPP1CB	0.027	0.14	0.19	0.849	1.027	0.143	0.188	0.851	0.781	1.35
WDR43	0.238	0.134	1.776	0.076	1.269	0.17	1.58	0.114	0.976	1.65
YPEL5	0.121	0.143	0.844	0.399	1.128	0.161	0.795	0.427	0.853	1.493
EHD3	0.035	0.065	0.537	0.591	1.035	0.067	0.528	0.597	0.912	1.175
SPAST	-0.038	0.084	-0.455	0.649	0.962	0.081	-0.464	0.643	0.816	1.135
FAM98A	0.197	0.171	1.156	0.248	1.218	0.208	1.049	0.294	0.872	1.703
STRN	-0.044	0.097	-0.45	0.653	0.957	0.093	-0.46	0.646	0.791	1.158
EIF2AK2	0.04	0.085	0.471	0.638	1.041	0.088	0.462	0.644	0.882	1.228
CEBPZ	0.211	0.142	1.487	0.137	1.235	0.175	1.34	0.18	0.935	1.632
PRKD3	-0.008	0.082	-0.094	0.925	0.992	0.081	-0.094	0.925	0.846	1.164
ATL2	-0.031	0.097	-0.318	0.751	0.97	0.094	-0.323	0.747	0.802	1.173
HNRNPLL	-0.016	0.136	-0.12	0.904	0.984	0.134	-0.121	0.904	0.753	1.285
SRSF7	-0.018	0.133	-0.132	0.895	0.983	0.13	-0.133	0.894	0.758	1.275
GEMIN6	0.176	0.135	1.3	0.194	1.192	0.161	1.192	0.233	0.914	1.555
DHX57	-0.043	0.129	-0.332	0.74	0.958	0.124	-0.339	0.734	0.743	1.234
SOS1	-0.096	0.094	-1.023	0.306	0.908	0.085	-1.074	0.283	0.756	1.092
COX7A2L	0.443	0.167	2.654	0.008	1.558	0.26	2.144	0.032	1.123	2.161
ZFP36L2	-0.082	0.097	-0.851	0.395	0.921	0.089	-0.887	0.375	0.762	1.113
LRPPRC	0.16	0.128	1.255	0.21	1.174	0.15	1.159	0.246	0.914	1.508
PRKCE	-0.096	0.086	-1.117	0.264	0.908	0.078	-1.173	0.241	0.767	1.075
MSH6	-0.041	0.091	-0.448	0.654	0.96	0.087	-0.457	0.648	0.804	1.147
PPP1R21	0.001	0.139	0.008	0.994	1.001	0.139	0.008	0.994	0.763	1.314
NRXN1	-0.054	0.064	-0.844	0.398	0.948	0.061	-0.868	0.386	0.836	1.074
ACYP2	0.115	0.11	1.044	0.297	1.122	0.123	0.986	0.324	0.904	1.392
SPTBN1	-0.004	0.086	-0.048	0.961	0.996	0.085	-0.048	0.961	0.842	1.178
RTN4	0.353	0.129	2.734	0.006	1.424	0.184	2.304	0.021	1.105	1.834
RPS27A	0.139	0.119	1.167	0.243	1.149	0.137	1.089	0.276	0.91	1.451
CCDC88A	-0.033	0.074	-0.447	0.655	0.967	0.072	-0.455	0.649	0.836	1.119
PNPT1	0.157	0.108	1.457	0.145	1.17	0.126	1.348	0.178	0.947	1.446
XPO1	0.036	0.131	0.279	0.78	1.037	0.136	0.274	0.784	0.802	1.341
FAM161A	-0.03	0.074	-0.412	0.68	0.97	0.072	-0.419	0.675	0.839	1.121
CCT4	0.396	0.156	2.545	0.011	1.486	0.231	2.101	0.036	1.095	2.016
MDH1	0.101	0.136	0.746	0.456	1.106	0.15	0.709	0.478	0.848	1.443
UGP2	0.02	0.163	0.122	0.903	1.02	0.167	0.121	0.904	0.741	1.405
CEP68	-0.171	0.087	-1.961	0.05	0.843	0.073	-2.139	0.032	0.711	1
RAB1A	0.174	0.156	1.117	0.264	1.19	0.186	1.025	0.305	0.877	1.616
PNO1	0.306	0.131	2.328	0.02	1.358	0.178	2.006	0.045	1.05	1.757
GFPT1	0.109	0.101	1.076	0.282	1.115	0.113	1.02	0.308	0.915	1.359
AAK1	-0.143	0.108	-1.324	0.185	0.867	0.094	-1.424	0.154	0.701	1.071
ANXA4	-0.004	0.119	-0.036	0.971	0.996	0.118	-0.036	0.971	0.789	1.257
PCBP1	0.067	0.101	0.668	0.504	1.07	0.108	0.646	0.518	0.878	1.303
C2orf42	-0.081	0.138	-0.589	0.556	0.922	0.127	-0.613	0.54	0.703	1.208
TIA1	-0.232	0.087	-2.674	0.007	0.793	0.069	-3.009	0.003	0.669	0.94
SNRPG	0.235	0.115	2.051	0.04	1.265	0.145	1.827	0.068	1.01	1.584
FAM136A	0.063	0.144	0.435	0.663	1.065	0.154	0.422	0.673	0.802	1.413
ADD2	0.065	0.032	1.997	0.046	1.067	0.035	1.934	0.053	1.001	1.137
NAGK	-0.278	0.109	-2.557	0.011	0.757	0.082	-2.948	0.003	0.612	0.937
MPHOSPH10	-0.039	0.138	-0.279	0.78	0.962	0.133	-0.284	0.776	0.734	1.262
ZNF638	-0.033	0.131	-0.253	0.8	0.968	0.126	-0.257	0.797	0.749	1.25
EXOC6B	0.079	0.096	0.817	0.414	1.082	0.104	0.786	0.432	0.896	1.306
SFXN5	-0.144	0.1	-1.441	0.15	0.866	0.087	-1.55	0.121	0.711	1.053
RAB11FIP5	0.113	0.111	1.021	0.307	1.12	0.125	0.965	0.335	0.901	1.393
SMYD5	0.038	0.144	0.261	0.794	1.038	0.15	0.256	0.798	0.783	1.378
CCT7	0.393	0.175	2.249	0.024	1.482	0.259	1.86	0.063	1.052	2.087
FBXO41	-0.089	0.059	-1.492	0.136	0.915	0.054	-1.56	0.119	0.815	1.028
ALMS1	-0.061	0.074	-0.831	0.406	0.941	0.069	-0.857	0.391	0.814	1.087
DUSP11	0.175	0.149	1.177	0.239	1.191	0.177	1.08	0.28	0.89	1.594
ACTG2	0.012	0.046	0.272	0.786	1.013	0.046	0.27	0.787	0.926	1.107
MOB1A	-0.002	0.122	-0.016	0.987	0.998	0.121	-0.016	0.987	0.786	1.267
MTHFD2	0.352	0.109	3.236	0.001	1.422	0.155	2.727	0.006	1.149	1.76
DCTN1	0.01	0.16	0.066	0.948	1.011	0.162	0.065	0.948	0.738	1.383
INO80B	-0.214	0.109	-1.956	0.05	0.807	0.088	-2.181	0.029	0.652	1
MOGS	-0.023	0.144	-0.16	0.873	0.977	0.141	-0.162	0.872	0.737	1.296
MRPL19	0.24	0.149	1.619	0.105	1.272	0.189	1.439	0.15	0.951	1.702
CTNNA2	0.023	0.185	0.127	0.899	1.024	0.189	0.125	0.9	0.713	1.47
SUCLG1	-0.064	0.165	-0.387	0.699	0.938	0.155	-0.4	0.689	0.679	1.296
CAPG	-0.188	0.111	-1.698	0.09	0.828	0.092	-1.868	0.062	0.666	1.03
MAT2A	-0.114	0.081	-1.402	0.161	0.892	0.072	-1.485	0.138	0.761	1.046
USP39	0.023	0.125	0.184	0.854	1.023	0.128	0.182	0.856	0.8	1.308
POLR1A	-0.087	0.119	-0.734	0.463	0.917	0.109	-0.767	0.443	0.726	1.156
IMMT	0.19	0.151	1.252	0.21	1.209	0.183	1.141	0.254	0.898	1.626
KDM3A	-0.039	0.085	-0.458	0.647	0.962	0.081	-0.467	0.64	0.815	1.136
CHMP3	0.136	0.154	0.885	0.376	1.146	0.176	0.827	0.408	0.848	1.549
EIF2AK3	-0.083	0.077	-1.084	0.278	0.92	0.071	-1.13	0.258	0.792	1.07
SNRNP200	-0.041	0.106	-0.393	0.694	0.959	0.101	-0.401	0.688	0.78	1.18
COX5B	-0.04	0.09	-0.441	0.659	0.961	0.086	-0.45	0.653	0.806	1.146
ACTR1B	-0.02	0.104	-0.196	0.845	0.98	0.102	-0.198	0.843	0.8	1.201
TMEM131	-0.074	0.115	-0.641	0.522	0.929	0.107	-0.665	0.506	0.741	1.164
KIAA1211L	-0.064	0.053	-1.194	0.232	0.938	0.05	-1.233	0.217	0.845	1.042
EIF5B	0.159	0.137	1.162	0.245	1.173	0.161	1.075	0.283	0.896	1.535
RPL31	0.177	0.11	1.607	0.108	1.194	0.132	1.473	0.141	0.962	1.481
CNOT11	0.23	0.155	1.482	0.138	1.259	0.196	1.323	0.186	0.928	1.707
MAP4K4	0.168	0.107	1.561	0.119	1.183	0.127	1.437	0.151	0.958	1.46
MRPS9	0.062	0.132	0.473	0.637	1.064	0.14	0.458	0.647	0.822	1.377
FHL2	0.218	0.076	2.872	0.004	1.243	0.094	2.581	0.01	1.072	1.443
RGPD3	-0.451	0.214	-2.106	0.035	0.637	0.136	-2.662	0.008	0.418	0.969
RANBP2	0.069	0.122	0.571	0.568	1.072	0.131	0.551	0.581	0.844	1.361
ANAPC1	-0.002	0.095	-0.02	0.984	0.998	0.095	-0.02	0.984	0.828	1.203
ZC3H8	0.079	0.103	0.767	0.443	1.082	0.111	0.737	0.461	0.884	1.324
POLR1B	0.06	0.101	0.599	0.549	1.062	0.107	0.581	0.561	0.872	1.294
ACTR3	0.197	0.156	1.263	0.206	1.218	0.19	1.147	0.252	0.897	1.655
DDX18	0.276	0.126	2.188	0.029	1.318	0.166	1.912	0.056	1.029	1.687
CCDC93	-0.094	0.107	-0.879	0.379	0.91	0.097	-0.922	0.357	0.739	1.122
RALB	0.34	0.111	3.067	0.002	1.405	0.156	2.6	0.009	1.131	1.746
CLASP1	0.037	0.101	0.367	0.713	1.038	0.105	0.36	0.718	0.851	1.266
NIFK	0.379	0.132	2.876	0.004	1.461	0.193	2.394	0.017	1.128	1.892
BIN1	0.052	0.056	0.923	0.356	1.053	0.059	0.9	0.368	0.943	1.176
WDR33	0.044	0.187	0.237	0.813	1.045	0.195	0.232	0.817	0.725	1.507
RAB6C	0.052	0.212	0.247	0.805	1.054	0.223	0.24	0.81	0.695	1.596
TUBA3E	-0.009	0.087	-0.104	0.917	0.991	0.086	-0.104	0.917	0.835	1.176
IMP4	0.188	0.145	1.291	0.197	1.206	0.175	1.177	0.239	0.907	1.604
ARHGEF4	-0.036	0.06	-0.589	0.556	0.965	0.058	-0.6	0.549	0.858	1.086
FAM168B	-0.075	0.1	-0.751	0.452	0.927	0.093	-0.78	0.435	0.762	1.129
TUBA3D	-0.535	0.199	-2.687	0.007	0.585	0.117	-3.554	0	0.396	0.865
RAB3GAP1	0.201	0.154	1.3	0.194	1.222	0.189	1.178	0.239	0.903	1.654
R3HDM1	-0.035	0.114	-0.312	0.755	0.965	0.11	-0.317	0.751	0.773	1.206
UBXN4	0.037	0.106	0.355	0.723	1.038	0.11	0.348	0.728	0.844	1.277
MCM6	-0.061	0.082	-0.745	0.456	0.941	0.077	-0.768	0.442	0.801	1.105
SPOPL	-0.02	0.108	-0.188	0.851	0.98	0.106	-0.19	0.849	0.792	1.212
KIF5C	-0.03	0.074	-0.41	0.682	0.97	0.072	-0.416	0.677	0.839	1.122
RIF1	-0.042	0.09	-0.466	0.641	0.959	0.086	-0.476	0.634	0.804	1.143
CACNB4	-0.086	0.063	-1.363	0.173	0.918	0.058	-1.423	0.155	0.812	1.038
FMNL2	0.054	0.081	0.665	0.506	1.055	0.085	0.647	0.517	0.901	1.237
GPD2	0.022	0.076	0.291	0.771	1.022	0.078	0.288	0.774	0.88	1.188
PKP4	-0.05	0.11	-0.452	0.652	0.951	0.105	-0.463	0.643	0.766	1.181
PLA2R1	-0.046	0.054	-0.852	0.394	0.955	0.052	-0.872	0.383	0.859	1.062
RBMS1	0.136	0.129	1.054	0.292	1.146	0.148	0.985	0.325	0.889	1.476
PSMD14	0.383	0.158	2.415	0.016	1.466	0.232	2.007	0.045	1.075	2
IFIH1	-0.018	0.052	-0.345	0.73	0.982	0.051	-0.348	0.728	0.886	1.088
GCA	0.086	0.077	1.119	0.263	1.09	0.084	1.072	0.284	0.937	1.267
FIGN	0.11	0.053	2.077	0.038	1.116	0.059	1.967	0.049	1.006	1.238
STK39	0.012	0.103	0.115	0.909	1.012	0.104	0.114	0.909	0.827	1.239
BBS5	-0.007	0.086	-0.081	0.936	0.993	0.085	-0.081	0.936	0.84	1.175
FASTKD1	0.039	0.128	0.301	0.763	1.039	0.133	0.296	0.768	0.809	1.336
PPIG	0.044	0.125	0.354	0.724	1.045	0.131	0.346	0.729	0.818	1.336
SSB	0.422	0.122	3.447	0.001	1.525	0.187	2.812	0.005	1.2	1.938
CYBRD1	-0.058	0.056	-1.035	0.301	0.943	0.053	-1.066	0.287	0.845	1.054
DYNC1I2	0.299	0.132	2.268	0.023	1.349	0.178	1.96	0.05	1.041	1.746
SLC25A12	0.018	0.119	0.15	0.881	1.018	0.121	0.148	0.882	0.807	1.285
METAP1D	0.102	0.101	1.007	0.314	1.107	0.112	0.958	0.338	0.908	1.35
RAPGEF4	0.01	0.075	0.138	0.89	1.01	0.076	0.138	0.891	0.872	1.171
OLA1	0.346	0.124	2.781	0.005	1.413	0.176	2.351	0.019	1.108	1.803
MTX2	0.268	0.136	1.961	0.05	1.307	0.178	1.721	0.085	1	1.708
HNRNPA3	0.017	0.133	0.129	0.898	1.017	0.135	0.128	0.898	0.784	1.321
NFE2L2	0.009	0.072	0.118	0.906	1.009	0.073	0.118	0.906	0.875	1.162
RBM45	0.104	0.181	0.578	0.563	1.11	0.201	0.549	0.583	0.779	1.582
PRKRA	0.164	0.123	1.326	0.185	1.178	0.145	1.223	0.221	0.925	1.5
SESTD1	0.003	0.067	0.038	0.97	1.003	0.067	0.038	0.97	0.879	1.143
CWC22	0.259	0.136	1.901	0.057	1.296	0.177	1.674	0.094	0.992	1.693
CERKL	-0.134	0.065	-2.046	0.041	0.875	0.057	-2.189	0.029	0.769	0.994
PDE1A	-0.031	0.083	-0.373	0.709	0.97	0.08	-0.379	0.705	0.825	1.14
NCKAP1	0.134	0.097	1.385	0.166	1.143	0.111	1.296	0.195	0.946	1.382
WDR75	0.18	0.131	1.372	0.17	1.198	0.157	1.256	0.209	0.926	1.549
HIBCH	-0.245	0.098	-2.504	0.012	0.783	0.077	-2.838	0.005	0.646	0.948
GLS	0.15	0.082	1.831	0.067	1.161	0.095	1.701	0.089	0.99	1.363
STAT1	-0.003	0.056	-0.063	0.95	0.997	0.055	-0.063	0.95	0.894	1.111
MYO1B	0.177	0.07	2.535	0.011	1.194	0.084	2.322	0.02	1.041	1.37
HECW2	-0.067	0.071	-0.947	0.344	0.935	0.066	-0.979	0.327	0.814	1.074
SF3B1	-0.098	0.109	-0.897	0.37	0.907	0.099	-0.943	0.346	0.732	1.123
COQ10B	0.228	0.13	1.758	0.079	1.256	0.163	1.572	0.116	0.974	1.62
HSPD1	0.232	0.103	2.253	0.024	1.261	0.13	2.011	0.044	1.031	1.542
HSPE1	0.118	0.097	1.21	0.226	1.125	0.109	1.141	0.254	0.93	1.361
SPATS2L	0.134	0.106	1.265	0.206	1.144	0.121	1.184	0.236	0.929	1.408
BZW1	0.228	0.121	1.877	0.06	1.256	0.152	1.679	0.093	0.99	1.593
ORC2	0.03	0.108	0.273	0.785	1.03	0.112	0.269	0.788	0.833	1.274
ALS2	0.066	0.107	0.617	0.537	1.068	0.114	0.597	0.55	0.866	1.318
SUMO1	0.248	0.136	1.817	0.069	1.281	0.175	1.609	0.108	0.981	1.674
NOP58	0.209	0.128	1.628	0.104	1.232	0.158	1.469	0.142	0.958	1.585
ICA1L	-0.033	0.072	-0.466	0.641	0.967	0.069	-0.474	0.635	0.841	1.113
WDR12	0.215	0.121	1.776	0.076	1.24	0.15	1.598	0.11	0.978	1.571
CARF	-0.137	0.083	-1.642	0.1	0.872	0.073	-1.76	0.078	0.74	1.027
CYP20A1	-0.13	0.108	-1.198	0.231	0.878	0.095	-1.279	0.201	0.71	1.086
ABI2	0.098	0.085	1.151	0.25	1.103	0.094	1.096	0.273	0.934	1.302
RAPH1	-0.045	0.063	-0.723	0.469	0.956	0.06	-0.74	0.459	0.845	1.081
NDUFS1	-0.049	0.112	-0.438	0.661	0.952	0.106	-0.449	0.653	0.765	1.185
EEF1B2	-0.077	0.128	-0.603	0.547	0.926	0.118	-0.626	0.531	0.721	1.189
ADAM23	-0.011	0.032	-0.345	0.73	0.989	0.032	-0.347	0.729	0.928	1.053
FASTKD2	0.211	0.145	1.452	0.146	1.235	0.18	1.309	0.191	0.929	1.643
MAP2	0.026	0.041	0.639	0.523	1.027	0.043	0.631	0.528	0.947	1.114
LANCL1	0.059	0.093	0.642	0.521	1.061	0.098	0.623	0.533	0.885	1.273
CPS1	0.004	0.041	0.085	0.932	1.004	0.042	0.085	0.932	0.925	1.088
BARD1	-0.163	0.073	-2.229	0.026	0.849	0.062	-2.421	0.015	0.736	0.98
ATIC	0.243	0.145	1.675	0.094	1.276	0.185	1.487	0.137	0.959	1.696
XRCC5	-0.025	0.15	-0.164	0.87	0.976	0.146	-0.166	0.868	0.727	1.309
ARPC2	-0.005	0.156	-0.033	0.973	0.995	0.155	-0.034	0.973	0.733	1.35
PNKD	-0.047	0.094	-0.495	0.62	0.954	0.09	-0.507	0.612	0.793	1.148
VIL1	0.062	0.062	1	0.318	1.064	0.066	0.969	0.332	0.942	1.201
CNOT9	-0.205	0.133	-1.539	0.124	0.815	0.108	-1.708	0.088	0.628	1.057
BCS1L	-0.03	0.124	-0.239	0.811	0.971	0.121	-0.242	0.808	0.761	1.238
RNF25	-0.126	0.138	-0.916	0.36	0.881	0.122	-0.976	0.329	0.672	1.155
TUBA4A	-0.005	0.061	-0.09	0.928	0.995	0.06	-0.09	0.928	0.883	1.12
DNAJB2	-0.055	0.097	-0.565	0.572	0.947	0.092	-0.581	0.561	0.783	1.145
DES	0.042	0.017	2.503	0.012	1.043	0.018	2.451	0.014	1.009	1.078
STK11IP	-0.34	0.13	-2.622	0.009	0.712	0.092	-3.122	0.002	0.552	0.918
EPHA4	-0.033	0.056	-0.58	0.562	0.968	0.054	-0.59	0.555	0.867	1.081
CCDC140	-0.15	0.235	-0.635	0.525	0.861	0.203	-0.685	0.493	0.543	1.366
FARSB	0.102	0.148	0.69	0.49	1.107	0.164	0.656	0.512	0.829	1.479
ACSL3	0.186	0.122	1.527	0.127	1.205	0.147	1.393	0.164	0.948	1.531
CUL3	-0.169	0.112	-1.511	0.131	0.845	0.094	-1.646	0.1	0.679	1.051
DOCK10	-0.144	0.052	-2.798	0.005	0.866	0.045	-3.01	0.003	0.783	0.958
MFF	0.058	0.142	0.409	0.682	1.06	0.15	0.398	0.691	0.803	1.398
DAW1	-0.086	0.119	-0.722	0.471	0.918	0.109	-0.753	0.451	0.727	1.159
SP110	-0.064	0.071	-0.901	0.368	0.938	0.067	-0.93	0.352	0.815	1.079
SP100	0.036	0.093	0.388	0.698	1.037	0.097	0.381	0.703	0.864	1.245
C2orf72	0.1	0.066	1.522	0.128	1.105	0.073	1.449	0.147	0.972	1.257
PSMD1	0.15	0.188	0.799	0.425	1.162	0.218	0.742	0.458	0.804	1.679
NCL	0.183	0.148	1.242	0.214	1.201	0.177	1.135	0.257	0.899	1.604
COPS7B	-0.255	0.124	-2.05	0.04	0.775	0.096	-2.336	0.019	0.607	0.989
DIS3L2	-0.212	0.129	-1.643	0.1	0.809	0.104	-1.83	0.067	0.628	1.042
EIF4E2	-0.061	0.17	-0.358	0.72	0.941	0.16	-0.369	0.712	0.675	1.312
GIGYF2	-0.153	0.105	-1.451	0.147	0.858	0.09	-1.568	0.117	0.698	1.055
AGAP1	-0.098	0.082	-1.187	0.235	0.907	0.075	-1.247	0.212	0.772	1.066
COPS8	0.18	0.135	1.331	0.183	1.198	0.162	1.218	0.223	0.918	1.562
NDUFA10	-0.118	0.155	-0.759	0.448	0.889	0.138	-0.806	0.42	0.656	1.205
GPC1	0.112	0.08	1.4	0.161	1.119	0.09	1.325	0.185	0.956	1.309
RNPEPL1	-0.369	0.135	-2.731	0.006	0.692	0.093	-3.302	0.001	0.531	0.901
PPP1R7	-0.102	0.151	-0.68	0.496	0.903	0.136	-0.716	0.474	0.672	1.213
HDLBP	-0.028	0.138	-0.199	0.842	0.973	0.134	-0.202	0.84	0.742	1.275
NEU4	-0.076	0.083	-0.919	0.358	0.927	0.077	-0.955	0.34	0.788	1.09
CHL1	-0.014	0.028	-0.481	0.63	0.986	0.028	-0.485	0.628	0.933	1.043
ARL8B	0.037	0.152	0.242	0.809	1.038	0.158	0.238	0.812	0.77	1.397
SRGAP3	-0.024	0.067	-0.366	0.715	0.976	0.065	-0.37	0.711	0.856	1.112
OGG1	-0.238	0.114	-2.083	0.037	0.788	0.09	-2.352	0.019	0.63	0.986
TADA3	-0.28	0.143	-1.956	0.05	0.756	0.108	-2.257	0.024	0.571	1.001
ARPC4	-0.004	0.146	-0.027	0.979	0.996	0.145	-0.027	0.979	0.749	1.325
TTLL3	-0.147	0.063	-2.336	0.019	0.863	0.054	-2.517	0.012	0.763	0.977
RPUSD3	0.003	0.143	0.023	0.982	1.003	0.144	0.023	0.982	0.758	1.329
FANCD2	-0.05	0.081	-0.615	0.538	0.951	0.077	-0.631	0.528	0.812	1.115
SEC13	-0.117	0.173	-0.674	0.501	0.89	0.154	-0.714	0.475	0.634	1.249
ATP2B2	-0.073	0.079	-0.928	0.353	0.929	0.073	-0.963	0.336	0.796	1.085
SYN2	0.013	0.056	0.241	0.809	1.014	0.057	0.24	0.811	0.908	1.131
MKRN2	-0.216	0.131	-1.653	0.098	0.806	0.105	-1.844	0.065	0.624	1.041
CAND2	-0.019	0.046	-0.406	0.685	0.981	0.045	-0.41	0.682	0.897	1.074
RPL32	-0.008	0.103	-0.074	0.941	0.992	0.103	-0.075	0.941	0.81	1.215
IQSEC1	-0.147	0.09	-1.633	0.103	0.863	0.078	-1.758	0.079	0.724	1.03
NUP210	-0.049	0.037	-1.324	0.186	0.952	0.035	-1.357	0.175	0.885	1.024
LSM3	-0.054	0.115	-0.472	0.637	0.947	0.109	-0.485	0.628	0.757	1.186
RFTN1	-0.146	0.071	-2.065	0.039	0.864	0.061	-2.223	0.026	0.752	0.993
DAZL	-0.378	0.24	-1.572	0.116	0.685	0.165	-1.91	0.056	0.428	1.098
RAB5A	-0.178	0.129	-1.379	0.168	0.837	0.108	-1.51	0.131	0.649	1.078
SGO1	-0.038	0.08	-0.477	0.633	0.962	0.077	-0.487	0.626	0.823	1.126
RPL15	-0.08	0.134	-0.595	0.552	0.923	0.124	-0.619	0.536	0.709	1.202
TOP2B	-0.144	0.096	-1.501	0.133	0.865	0.083	-1.615	0.106	0.717	1.045
CMC1	-0.006	0.123	-0.05	0.96	0.994	0.122	-0.05	0.96	0.781	1.265
DYNC1LI1	-0.186	0.181	-1.03	0.303	0.83	0.15	-1.132	0.257	0.582	1.183
CNOT10	-0.246	0.151	-1.633	0.103	0.782	0.118	-1.852	0.064	0.581	1.051
TRIM71	0.001	0.226	0.003	0.998	1.001	0.226	0.003	0.998	0.643	1.557
CCR4	-0.208	0.051	-4.07	0	0.812	0.042	-4.524	0	0.734	0.898
CLASP2	-0.118	0.101	-1.172	0.241	0.889	0.09	-1.244	0.214	0.729	1.083
PDCD6IP	-0.05	0.122	-0.412	0.68	0.951	0.116	-0.422	0.673	0.749	1.207
MLH1	-0.099	0.125	-0.796	0.426	0.906	0.113	-0.836	0.403	0.709	1.156
GOLGA4	-0.034	0.093	-0.365	0.715	0.967	0.09	-0.372	0.71	0.805	1.16
VILL	-0.295	0.071	-4.152	0	0.745	0.053	-4.829	0	0.648	0.856
PLCD1	-0.149	0.07	-2.137	0.033	0.861	0.06	-2.305	0.021	0.751	0.988
ACAA1	-0.414	0.127	-3.247	0.001	0.661	0.084	-4.022	0	0.515	0.849
WDR48	-0.284	0.107	-2.661	0.008	0.753	0.08	-3.078	0.002	0.611	0.928
XIRP1	0.051	0.029	1.763	0.078	1.053	0.031	1.719	0.086	0.994	1.114
RPSA	-0.064	0.104	-0.612	0.541	0.938	0.098	-0.632	0.527	0.765	1.151
EIF1B	0.11	0.12	0.913	0.361	1.116	0.134	0.865	0.387	0.882	1.412
RPL14	-0.032	0.114	-0.278	0.781	0.969	0.11	-0.283	0.777	0.775	1.211
CTNNB1	0.144	0.107	1.344	0.179	1.155	0.124	1.252	0.21	0.936	1.424
HIGD1A	0.035	0.1	0.352	0.725	1.036	0.104	0.346	0.729	0.851	1.261
ZNF501	-0.238	0.086	-2.768	0.006	0.788	0.068	-3.125	0.002	0.666	0.933
KIF15	-0.076	0.07	-1.078	0.281	0.927	0.065	-1.12	0.263	0.808	1.064
EXOSC7	0.056	0.126	0.443	0.658	1.058	0.134	0.43	0.667	0.825	1.355
SACM1L	-0.059	0.124	-0.473	0.636	0.943	0.117	-0.487	0.626	0.739	1.203
TDGF1	0.022	0.162	0.136	0.892	1.022	0.166	0.134	0.893	0.744	1.406
PTPN23	-0.195	0.132	-1.474	0.14	0.823	0.109	-1.628	0.104	0.635	1.066
DHX30	-0.174	0.15	-1.166	0.244	0.84	0.126	-1.274	0.203	0.626	1.126
MAP4	-0.073	0.11	-0.664	0.507	0.93	0.102	-0.689	0.491	0.75	1.153
CAMP	-0.124	0.097	-1.283	0.2	0.883	0.086	-1.366	0.172	0.73	1.068
ATRIP	-0.654	0.342	-1.91	0.056	0.52	0.178	-2.697	0.007	0.266	1.017
UQCRC1	-0.084	0.146	-0.578	0.563	0.919	0.134	-0.603	0.546	0.69	1.224
NCKIPSD	-0.261	0.14	-1.861	0.063	0.77	0.108	-2.126	0.033	0.585	1.014
PRKAR2A	-0.137	0.109	-1.264	0.206	0.872	0.095	-1.355	0.175	0.704	1.079
CCDC36	-0.127	0.173	-0.736	0.461	0.881	0.152	-0.785	0.432	0.628	1.235
RHOA	0.016	0.185	0.086	0.931	1.016	0.188	0.086	0.932	0.707	1.461
BSN	-0.072	0.087	-0.826	0.409	0.931	0.081	-0.857	0.392	0.784	1.104
CAMKV	-0.394	0.206	-1.91	0.056	0.674	0.139	-2.341	0.019	0.45	1.01
GNAI2	-0.021	0.14	-0.15	0.881	0.979	0.138	-0.151	0.88	0.744	1.289
RASSF1	-0.402	0.11	-3.653	0	0.669	0.074	-4.497	0	0.539	0.83
CACNA2D2	-0.081	0.082	-0.992	0.321	0.922	0.076	-1.033	0.302	0.785	1.083
DOCK3	0.035	0.062	0.569	0.569	1.036	0.064	0.559	0.576	0.918	1.169
MANF	0.258	0.123	2.098	0.036	1.294	0.159	1.85	0.064	1.017	1.647
RBM15B	-0.29	0.144	-2.007	0.045	0.748	0.108	-2.328	0.02	0.564	0.993
GRM2	-0.257	0.132	-1.952	0.051	0.773	0.102	-2.226	0.026	0.597	1.001
RRP9	0.049	0.129	0.382	0.702	1.051	0.136	0.373	0.709	0.816	1.353
PARP3	-0.061	0.078	-0.791	0.429	0.94	0.073	-0.815	0.415	0.808	1.095
PCBP4	-0.16	0.104	-1.546	0.122	0.852	0.088	-1.676	0.094	0.696	1.044
RPL29	0.002	0.105	0.023	0.982	1.002	0.106	0.023	0.982	0.815	1.232
POC1A	-0.049	0.101	-0.491	0.624	0.952	0.096	-0.503	0.615	0.782	1.159
GNL3	0.062	0.129	0.48	0.632	1.064	0.138	0.465	0.642	0.826	1.371
TKT	0.174	0.088	1.984	0.047	1.19	0.104	1.821	0.069	1.002	1.413
DCP1A	-0.105	0.116	-0.901	0.368	0.9	0.105	-0.95	0.342	0.717	1.131
ERC2	-0.069	0.07	-0.99	0.322	0.933	0.065	-1.025	0.305	0.813	1.07
APPL1	-0.186	0.096	-1.936	0.053	0.831	0.08	-2.128	0.033	0.688	1.002
FLNB	-0.003	0.089	-0.029	0.977	0.997	0.088	-0.029	0.976	0.838	1.187
RPP14	-0.187	0.155	-1.205	0.228	0.829	0.129	-1.326	0.185	0.612	1.124
PDHB	-0.198	0.156	-1.264	0.206	0.821	0.128	-1.398	0.162	0.604	1.115
KCTD6	-0.177	0.113	-1.572	0.116	0.838	0.094	-1.72	0.086	0.672	1.045
FAM107A	-0.167	0.057	-2.93	0.003	0.846	0.048	-3.19	0.001	0.756	0.946
CADPS	-0.034	0.1	-0.345	0.73	0.966	0.096	-0.351	0.725	0.794	1.175
C3orf49	-0.738	0.363	-2.03	0.042	0.478	0.174	-3.002	0.003	0.235	0.975
PSMD6	0.044	0.176	0.249	0.804	1.045	0.184	0.243	0.808	0.74	1.476
MAGI1	-0.163	0.084	-1.945	0.052	0.85	0.071	-2.113	0.035	0.721	1.001
SUCLG2	-0.162	0.124	-1.302	0.193	0.85	0.106	-1.413	0.158	0.666	1.085
PPP4R2	-0.121	0.13	-0.936	0.349	0.886	0.115	-0.995	0.32	0.687	1.142
RIOX2	0.079	0.106	0.74	0.459	1.082	0.115	0.711	0.477	0.878	1.333
CMSS1	0.251	0.107	2.354	0.019	1.286	0.137	2.082	0.037	1.043	1.585
TOMM70	-0.083	0.129	-0.642	0.521	0.92	0.119	-0.67	0.503	0.715	1.185
TRMT10C	0.056	0.118	0.477	0.633	1.058	0.125	0.464	0.643	0.839	1.333
RPL24	0.022	0.11	0.203	0.84	1.022	0.112	0.2	0.841	0.825	1.268
CIP2A	-0.001	0.075	-0.015	0.988	0.999	0.075	-0.015	0.988	0.862	1.157
DZIP3	-0.05	0.072	-0.69	0.49	0.952	0.068	-0.707	0.479	0.827	1.095
PHLDB2	0.143	0.06	2.367	0.018	1.154	0.07	2.205	0.027	1.025	1.299
TAGLN3	0.057	0.054	1.063	0.288	1.059	0.057	1.033	0.302	0.953	1.177
ATG3	-0.164	0.131	-1.258	0.209	0.848	0.111	-1.367	0.172	0.657	1.096
NEPRO	-0.015	0.104	-0.141	0.888	0.985	0.103	-0.142	0.887	0.803	1.209
SPICE1	-0.037	0.077	-0.483	0.629	0.964	0.074	-0.492	0.623	0.829	1.12
ATP6V1A	-0.038	0.106	-0.356	0.722	0.963	0.102	-0.363	0.717	0.782	1.186
GAP43	0.098	0.047	2.068	0.039	1.103	0.052	1.97	0.049	1.005	1.21
LSAMP	-0.094	0.044	-2.142	0.032	0.91	0.04	-2.246	0.025	0.835	0.992
GSK3B	-0.057	0.107	-0.531	0.596	0.945	0.101	-0.546	0.585	0.766	1.166
GTF2E1	0.003	0.114	0.023	0.981	1.003	0.114	0.023	0.981	0.802	1.253
GOLGB1	-0.167	0.099	-1.69	0.091	0.846	0.084	-1.839	0.066	0.697	1.027
IQCB1	-0.074	0.069	-1.069	0.285	0.928	0.065	-1.11	0.267	0.81	1.064
EAF2	-0.135	0.079	-1.705	0.088	0.873	0.069	-1.826	0.068	0.747	1.02
KPNA1	0.007	0.109	0.067	0.947	1.007	0.11	0.066	0.947	0.813	1.248
DTX3L	-0.047	0.081	-0.578	0.563	0.955	0.077	-0.591	0.554	0.815	1.118
KALRN	-0.01	0.064	-0.154	0.878	0.99	0.064	-0.155	0.877	0.873	1.123
SNX4	-0.025	0.109	-0.232	0.817	0.975	0.106	-0.235	0.814	0.788	1.207
ALDH1L1	0.001	0.034	0.041	0.967	1.001	0.034	0.041	0.967	0.937	1.07
CHCHD6	-0.005	0.078	-0.06	0.952	0.995	0.077	-0.06	0.952	0.855	1.159
PLXNA1	-0.078	0.088	-0.889	0.374	0.925	0.081	-0.924	0.355	0.779	1.099
MCM2	-0.054	0.065	-0.827	0.408	0.947	0.062	-0.85	0.395	0.833	1.077
RUVBL1	0.116	0.121	0.959	0.338	1.123	0.136	0.905	0.365	0.886	1.424
RPN1	0.114	0.146	0.781	0.435	1.121	0.164	0.738	0.461	0.842	1.492
RAB7A	0.103	0.139	0.741	0.458	1.108	0.154	0.705	0.481	0.845	1.454
CNBP	-0.006	0.158	-0.04	0.968	0.994	0.157	-0.041	0.968	0.729	1.355
COPG1	0.036	0.127	0.28	0.779	1.036	0.131	0.275	0.783	0.808	1.328
ATP2C1	-0.093	0.095	-0.973	0.331	0.912	0.087	-1.019	0.308	0.757	1.098
MRPL3	0.141	0.121	1.162	0.245	1.151	0.14	1.083	0.279	0.908	1.461
DNAJC13	-0.102	0.084	-1.22	0.222	0.903	0.076	-1.285	0.199	0.766	1.064
CDV3	0.03	0.141	0.214	0.831	1.031	0.146	0.21	0.833	0.781	1.36
TOPBP1	-0.042	0.072	-0.585	0.558	0.959	0.069	-0.598	0.55	0.833	1.104
TF	-0.061	0.035	-1.742	0.082	0.941	0.033	-1.796	0.072	0.878	1.008
SRPRB	0.216	0.121	1.781	0.075	1.241	0.15	1.602	0.109	0.979	1.573
RAB6B	0.055	0.038	1.429	0.153	1.056	0.04	1.39	0.164	0.98	1.138
CEP63	-0.107	0.113	-0.945	0.345	0.898	0.102	-0.997	0.319	0.719	1.122
STAG1	-0.028	0.065	-0.438	0.662	0.972	0.063	-0.444	0.657	0.857	1.103
NCK1	-0.119	0.075	-1.585	0.113	0.888	0.066	-1.683	0.092	0.767	1.028
MRAS	0.005	0.055	0.093	0.926	1.005	0.055	0.093	0.926	0.902	1.12
ESYT3	-0.071	0.053	-1.343	0.179	0.931	0.049	-1.392	0.164	0.839	1.033
CEP70	-0.015	0.066	-0.231	0.817	0.985	0.065	-0.233	0.816	0.865	1.121
COPB2	0.108	0.116	0.935	0.35	1.114	0.129	0.886	0.375	0.888	1.397
XRN1	-0.108	0.077	-1.394	0.163	0.898	0.069	-1.472	0.141	0.772	1.045
ATR	-0.07	0.079	-0.879	0.379	0.933	0.074	-0.911	0.362	0.798	1.09
U2SURP	0.067	0.098	0.684	0.494	1.07	0.105	0.661	0.508	0.882	1.297
HLTF	0.021	0.053	0.396	0.692	1.021	0.054	0.391	0.695	0.921	1.133
CP	-0.042	0.029	-1.42	0.156	0.959	0.028	-1.45	0.147	0.906	1.016
PFN2	0.119	0.048	2.485	0.013	1.126	0.054	2.343	0.019	1.025	1.237
EIF2A	0.208	0.129	1.612	0.107	1.231	0.159	1.455	0.146	0.956	1.584
P2RY12	-0.147	0.101	-1.451	0.147	0.863	0.087	-1.563	0.118	0.708	1.053
MBNL1	-0.17	0.103	-1.644	0.1	0.844	0.087	-1.792	0.073	0.69	1.033
DHX36	0.062	0.092	0.669	0.504	1.064	0.098	0.648	0.517	0.888	1.275
CCNL1	-0.061	0.076	-0.808	0.419	0.941	0.071	-0.834	0.405	0.811	1.091
GFM1	0.041	0.103	0.394	0.693	1.042	0.108	0.386	0.699	0.85	1.276
SMC4	0.028	0.057	0.486	0.627	1.028	0.059	0.48	0.632	0.919	1.15
KPNA4	0.216	0.134	1.609	0.108	1.242	0.167	1.447	0.148	0.954	1.616
PPM1L	-0.03	0.05	-0.593	0.553	0.971	0.048	-0.601	0.548	0.88	1.071
NMD3	0.398	0.128	3.116	0.002	1.488	0.19	2.571	0.01	1.159	1.912
EIF5A2	0.21	0.076	2.777	0.005	1.234	0.093	2.504	0.012	1.064	1.432
FNDC3B	0.067	0.076	0.878	0.38	1.069	0.082	0.849	0.396	0.921	1.242
PIK3CA	0.054	0.084	0.637	0.524	1.055	0.089	0.62	0.535	0.895	1.244
GNB4	-0.028	0.072	-0.391	0.696	0.972	0.07	-0.396	0.692	0.844	1.12
ACTL6A	0.125	0.084	1.479	0.139	1.133	0.096	1.391	0.164	0.96	1.337
MRPL47	0.19	0.105	1.817	0.069	1.21	0.127	1.654	0.098	0.985	1.485
USP13	0.074	0.059	1.257	0.209	1.077	0.064	1.212	0.226	0.959	1.209
TTC14	-0.002	0.075	-0.026	0.979	0.998	0.075	-0.026	0.979	0.861	1.157
FXR1	0.296	0.107	2.777	0.005	1.345	0.143	2.403	0.016	1.091	1.658
DNAJC19	0.161	0.1	1.607	0.108	1.174	0.118	1.485	0.138	0.965	1.429
YEATS2	0.088	0.086	1.022	0.307	1.092	0.094	0.978	0.328	0.922	1.294
MAP6D1	0.058	0.104	0.559	0.576	1.06	0.11	0.543	0.587	0.865	1.299
DVL3	0.027	0.083	0.327	0.744	1.027	0.085	0.323	0.747	0.874	1.208
AP2M1	0.229	0.111	2.073	0.038	1.258	0.139	1.852	0.064	1.013	1.563
ABCF3	0.017	0.126	0.135	0.893	1.017	0.128	0.134	0.894	0.795	1.301
PSMD2	0.285	0.121	2.356	0.018	1.33	0.161	2.05	0.04	1.049	1.686
EIF4G1	0.131	0.126	1.039	0.299	1.14	0.144	0.974	0.33	0.89	1.46
POLR2H	0.129	0.093	1.385	0.166	1.137	0.106	1.3	0.194	0.948	1.364
VPS8	-0.07	0.104	-0.671	0.502	0.933	0.097	-0.695	0.487	0.76	1.144
IGF2BP2	0.135	0.052	2.622	0.009	1.145	0.059	2.452	0.014	1.035	1.267
TRA2B	-0.131	0.129	-1.016	0.31	0.877	0.113	-1.085	0.278	0.682	1.129
TBCCD1	0.109	0.092	1.187	0.235	1.115	0.103	1.125	0.261	0.931	1.336
EIF4A2	0.083	0.074	1.125	0.261	1.087	0.081	1.079	0.28	0.94	1.257
RFC4	0.016	0.071	0.225	0.822	1.016	0.072	0.223	0.823	0.884	1.168
SST	-0.124	0.113	-1.096	0.273	0.884	0.1	-1.167	0.243	0.708	1.102
LPP	0.032	0.077	0.415	0.678	1.032	0.079	0.408	0.683	0.888	1.2
OPA1	0.104	0.101	1.027	0.305	1.109	0.112	0.975	0.329	0.91	1.351
PPP1R2	0.123	0.119	1.034	0.301	1.131	0.135	0.972	0.331	0.895	1.429
APOD	0.038	0.035	1.077	0.282	1.039	0.037	1.056	0.291	0.969	1.113
RNF168	-0.082	0.081	-1.011	0.312	0.922	0.074	-1.054	0.292	0.786	1.08
CEP19	-0.043	0.065	-0.663	0.507	0.958	0.062	-0.677	0.498	0.844	1.087
PAK2	0.07	0.104	0.671	0.502	1.072	0.112	0.648	0.517	0.874	1.316
DLG1	-0.015	0.09	-0.168	0.867	0.985	0.089	-0.169	0.866	0.825	1.175
FYTTD1	0.064	0.108	0.598	0.55	1.067	0.115	0.579	0.562	0.864	1.317
RPL35A	0.136	0.107	1.271	0.204	1.145	0.122	1.188	0.235	0.929	1.412
ATP5ME	-0.013	0.086	-0.15	0.881	0.987	0.085	-0.151	0.88	0.834	1.169
GAK	-0.48	0.124	-3.853	0	0.619	0.077	-4.944	0	0.485	0.79
CTBP1	-0.293	0.14	-2.09	0.037	0.746	0.105	-2.429	0.015	0.567	0.982
MAEA	-0.283	0.121	-2.334	0.02	0.754	0.091	-2.698	0.007	0.594	0.956
UVSSA	-0.319	0.097	-3.293	0.001	0.727	0.07	-3.879	0	0.601	0.879
FAM53A	-0.159	0.097	-1.644	0.1	0.853	0.083	-1.782	0.075	0.705	1.031
SLBP	-0.184	0.121	-1.515	0.13	0.832	0.101	-1.663	0.096	0.656	1.056
TACC3	-0.139	0.093	-1.5	0.134	0.87	0.081	-1.61	0.107	0.725	1.044
FGFR3	-0.1	0.053	-1.889	0.059	0.905	0.048	-1.986	0.047	0.816	1.004
LETM1	-0.299	0.138	-2.168	0.03	0.741	0.102	-2.528	0.011	0.566	0.972
RNF4	-0.161	0.125	-1.288	0.198	0.851	0.107	-1.398	0.162	0.666	1.088
FAM193A	-0.304	0.109	-2.799	0.005	0.738	0.08	-3.27	0.001	0.597	0.913
ADD1	-0.17	0.131	-1.298	0.194	0.843	0.111	-1.415	0.157	0.652	1.091
NOP14	-0.172	0.144	-1.199	0.23	0.842	0.121	-1.309	0.191	0.635	1.116
HTT	-0.295	0.109	-2.706	0.007	0.744	0.081	-3.148	0.002	0.601	0.922
LYAR	0.122	0.11	1.116	0.265	1.13	0.124	1.05	0.294	0.912	1.401
CRMP1	0.009	0.056	0.168	0.866	1.009	0.056	0.167	0.867	0.905	1.126
WFS1	-0.084	0.085	-0.99	0.322	0.919	0.078	-1.033	0.302	0.778	1.086
KIAA0232	-0.151	0.099	-1.519	0.129	0.86	0.085	-1.639	0.101	0.708	1.045
GRPEL1	0.202	0.135	1.497	0.134	1.224	0.166	1.355	0.175	0.939	1.596
ABLIM2	0.041	0.053	0.771	0.441	1.042	0.056	0.756	0.45	0.939	1.157
WDR1	-0.124	0.141	-0.881	0.378	0.883	0.125	-0.938	0.348	0.67	1.164
CPEB2	-0.08	0.069	-1.149	0.25	0.923	0.064	-1.196	0.232	0.806	1.058
QDPR	-0.054	0.093	-0.577	0.564	0.948	0.088	-0.593	0.553	0.789	1.138
LAP3	-0.036	0.072	-0.493	0.622	0.965	0.07	-0.502	0.616	0.838	1.112
DHX15	-0.067	0.131	-0.51	0.61	0.935	0.123	-0.528	0.598	0.723	1.21
RFC1	-0.161	0.109	-1.48	0.139	0.851	0.093	-1.606	0.108	0.688	1.054
PDS5A	-0.151	0.113	-1.334	0.182	0.86	0.097	-1.44	0.15	0.689	1.073
N4BP2	-0.093	0.08	-1.161	0.246	0.911	0.073	-1.217	0.224	0.779	1.066
RBM47	-0.144	0.073	-1.965	0.049	0.866	0.064	-2.114	0.035	0.75	1
UCHL1	0.026	0.03	0.893	0.372	1.027	0.03	0.881	0.378	0.969	1.088
LIMCH1	0.031	0.042	0.736	0.462	1.032	0.044	0.725	0.469	0.949	1.121
ATP8A1	-0.097	0.052	-1.882	0.06	0.907	0.047	-1.977	0.048	0.82	1.004
KCTD8	-0.082	0.233	-0.35	0.727	0.922	0.215	-0.364	0.716	0.583	1.456
GABRA4	-0.077	0.129	-0.6	0.549	0.926	0.119	-0.624	0.533	0.719	1.192
FRYL	-0.084	0.087	-0.969	0.333	0.919	0.08	-1.011	0.312	0.775	1.09
FIP1L1	0.092	0.133	0.689	0.491	1.096	0.146	0.658	0.51	0.845	1.422
PDGFRA	-0.107	0.047	-2.259	0.024	0.899	0.042	-2.384	0.017	0.819	0.986
KIT	-0.108	0.048	-2.238	0.025	0.897	0.043	-2.364	0.018	0.816	0.987
EXOC1	-0.033	0.141	-0.237	0.813	0.967	0.137	-0.241	0.809	0.733	1.275
CEP135	-0.102	0.084	-1.217	0.224	0.903	0.076	-1.281	0.2	0.766	1.064
PAICS	0.245	0.118	2.07	0.038	1.277	0.151	1.836	0.066	1.013	1.61
SRP72	0.112	0.154	0.726	0.468	1.118	0.172	0.687	0.492	0.827	1.511
HOPX	-0.098	0.04	-2.465	0.014	0.906	0.036	-2.59	0.01	0.838	0.98
NOA1	-0.082	0.143	-0.573	0.567	0.922	0.131	-0.597	0.551	0.697	1.219
POLR2B	-0.003	0.105	-0.024	0.981	0.997	0.105	-0.024	0.981	0.812	1.225
ADGRL3	0.023	0.04	0.573	0.566	1.023	0.041	0.567	0.571	0.946	1.108
YTHDC1	-0.141	0.135	-1.044	0.296	0.869	0.117	-1.121	0.262	0.667	1.132
UTP3	0.219	0.162	1.354	0.176	1.244	0.201	1.216	0.224	0.907	1.708
RUFY3	-0.251	0.107	-2.342	0.019	0.778	0.083	-2.662	0.008	0.631	0.96
GRSF1	0.184	0.173	1.064	0.287	1.202	0.208	0.972	0.331	0.856	1.688
MOB1B	-0.039	0.104	-0.371	0.711	0.962	0.1	-0.378	0.705	0.784	1.18
SLC4A4	-0.027	0.068	-0.4	0.689	0.973	0.067	-0.406	0.685	0.851	1.113
ANKRD17	-0.029	0.087	-0.335	0.738	0.971	0.084	-0.34	0.734	0.82	1.151
ALB	0.108	0.064	1.678	0.093	1.114	0.072	1.59	0.112	0.982	1.263
MTHFD2L	0	0.093	0.004	0.997	1	0.093	0.004	0.997	0.834	1.2
G3BP2	0.058	0.108	0.538	0.591	1.06	0.115	0.522	0.601	0.857	1.31
USO1	0.043	0.107	0.403	0.687	1.044	0.111	0.395	0.693	0.847	1.287
SDAD1	0.081	0.107	0.754	0.451	1.084	0.116	0.724	0.469	0.879	1.338
CCNG2	-0.118	0.074	-1.592	0.111	0.888	0.066	-1.69	0.091	0.768	1.028
CNOT6L	-0.138	0.089	-1.542	0.123	0.871	0.078	-1.653	0.098	0.731	1.038
HNRNPD	0.07	0.129	0.548	0.584	1.073	0.138	0.529	0.597	0.834	1.381
HNRNPDL	-0.005	0.126	-0.038	0.97	0.995	0.125	-0.038	0.97	0.778	1.273
SCD5	-0.015	0.062	-0.243	0.808	0.985	0.061	-0.244	0.807	0.872	1.113
SEC31A	-0.043	0.109	-0.397	0.692	0.958	0.105	-0.405	0.685	0.773	1.187
COPS4	0.118	0.144	0.819	0.413	1.125	0.162	0.772	0.44	0.848	1.493
MAPK10	-0.013	0.044	-0.293	0.77	0.987	0.044	-0.295	0.768	0.905	1.077
PTPN13	-0.113	0.057	-1.993	0.046	0.893	0.051	-2.11	0.035	0.799	0.998
HPGDS	-0.18	0.085	-2.123	0.034	0.835	0.071	-2.326	0.02	0.707	0.986
PDLIM5	-0.039	0.105	-0.366	0.714	0.962	0.101	-0.373	0.709	0.783	1.183
RAP1GDS1	0.111	0.135	0.823	0.411	1.117	0.151	0.779	0.436	0.858	1.455
EIF4E	0.262	0.149	1.756	0.079	1.299	0.194	1.545	0.122	0.97	1.74
METAP1	0.031	0.117	0.263	0.793	1.031	0.12	0.259	0.796	0.82	1.296
DNAJB14	0.043	0.118	0.369	0.712	1.044	0.123	0.361	0.718	0.829	1.316
PPP3CA	0.154	0.113	1.363	0.173	1.167	0.132	1.263	0.207	0.935	1.456
CISD2	0.204	0.147	1.389	0.165	1.226	0.18	1.257	0.209	0.92	1.635
PPA2	0.126	0.149	0.845	0.398	1.134	0.168	0.794	0.427	0.847	1.517
HADH	-0.079	0.105	-0.749	0.454	0.924	0.097	-0.779	0.436	0.752	1.136
RPL34	0.046	0.103	0.451	0.652	1.047	0.108	0.441	0.659	0.856	1.281
GAR1	0.186	0.133	1.398	0.162	1.204	0.16	1.276	0.202	0.928	1.562
EGF	0.107	0.046	2.298	0.022	1.113	0.052	2.18	0.029	1.016	1.219
LARP7	-0.036	0.129	-0.275	0.783	0.965	0.125	-0.28	0.779	0.749	1.243
ANK2	0.011	0.046	0.238	0.812	1.011	0.047	0.236	0.813	0.923	1.107
CAMK2D	0.004	0.095	0.047	0.962	1.004	0.095	0.047	0.962	0.835	1.209
MAD2L1	0.128	0.085	1.517	0.129	1.137	0.096	1.424	0.154	0.963	1.342
NDNF	-0.02	0.06	-0.332	0.74	0.98	0.059	-0.336	0.737	0.872	1.102
ANXA5	0.278	0.108	2.568	0.01	1.321	0.143	2.242	0.025	1.068	1.633
EXOSC9	0.072	0.127	0.569	0.569	1.075	0.136	0.549	0.583	0.839	1.377
CCNA2	0.116	0.086	1.349	0.177	1.122	0.096	1.274	0.203	0.949	1.328
BBS7	0.109	0.15	0.724	0.469	1.115	0.167	0.686	0.493	0.831	1.497
TRPC3	-0.163	0.177	-0.921	0.357	0.85	0.15	-1	0.317	0.601	1.202
FGF2	-0.024	0.046	-0.535	0.592	0.976	0.045	-0.542	0.588	0.892	1.067
HSPA4L	-0.037	0.062	-0.59	0.555	0.964	0.06	-0.601	0.548	0.853	1.089
PLK4	-0.002	0.084	-0.021	0.983	0.998	0.084	-0.021	0.983	0.847	1.176
LARP1B	-0.044	0.096	-0.456	0.648	0.957	0.092	-0.466	0.641	0.793	1.156
PGRMC2	0.197	0.163	1.207	0.227	1.217	0.198	1.096	0.273	0.885	1.676
PABPC4L	-0.114	0.059	-1.947	0.052	0.892	0.052	-2.062	0.039	0.795	1.001
SMARCA5	0.051	0.117	0.439	0.661	1.053	0.123	0.428	0.669	0.837	1.325
ANAPC10	0.298	0.135	2.211	0.027	1.347	0.182	1.912	0.056	1.034	1.754
OTUD4	-0.052	0.088	-0.595	0.552	0.949	0.083	-0.611	0.541	0.799	1.127
SMAD1	-0.001	0.066	-0.012	0.99	0.999	0.066	-0.012	0.99	0.878	1.138
DCLK2	-0.164	0.078	-2.094	0.036	0.849	0.066	-2.275	0.023	0.728	0.99
RPS3A	0.051	0.104	0.493	0.622	1.053	0.109	0.48	0.631	0.859	1.29
TRIM2	0.006	0.045	0.143	0.886	1.006	0.046	0.142	0.887	0.921	1.1
SFRP2	0.061	0.034	1.796	0.072	1.063	0.036	1.743	0.081	0.994	1.135
PLRG1	0.092	0.156	0.592	0.554	1.096	0.171	0.566	0.572	0.808	1.487
FGG	0.224	0.071	3.169	0.002	1.251	0.088	2.839	0.005	1.089	1.437
MAP9	-0.015	0.048	-0.307	0.759	0.985	0.047	-0.31	0.757	0.897	1.083
GRIA2	-0.059	0.133	-0.441	0.659	0.943	0.126	-0.454	0.65	0.726	1.224
PPID	0.348	0.142	2.446	0.014	1.416	0.201	2.066	0.039	1.071	1.871
RAPGEF2	-0.092	0.084	-1.095	0.273	0.912	0.077	-1.148	0.251	0.773	1.076
ANXA10	0.076	0.048	1.6	0.11	1.079	0.051	1.541	0.123	0.983	1.185
PALLD	-0.004	0.085	-0.052	0.959	0.996	0.085	-0.052	0.959	0.843	1.176
CBR4	-0.118	0.106	-1.109	0.267	0.889	0.094	-1.177	0.239	0.722	1.095
HMGB2	0.001	0.074	0.019	0.985	1.001	0.074	0.019	0.985	0.867	1.157
CEP44	0.003	0.096	0.036	0.971	1.003	0.096	0.036	0.971	0.832	1.211
CDKN2AIP	-0.024	0.109	-0.217	0.828	0.977	0.107	-0.22	0.826	0.788	1.21
ENPP6	-0.164	0.071	-2.312	0.021	0.849	0.06	-2.513	0.012	0.738	0.975
CASP3	0.108	0.104	1.046	0.296	1.114	0.115	0.991	0.322	0.91	1.365
CENPU	-0.041	0.075	-0.547	0.584	0.96	0.072	-0.558	0.577	0.829	1.111
SLC25A4	0.106	0.057	1.865	0.062	1.111	0.063	1.77	0.077	0.995	1.242
CCDC110	0.101	0.097	1.039	0.299	1.106	0.107	0.989	0.323	0.915	1.337
SORBS2	-0.038	0.049	-0.78	0.435	0.962	0.047	-0.795	0.426	0.874	1.06
FRG1	0.142	0.131	1.09	0.276	1.153	0.151	1.016	0.309	0.893	1.489
CCDC127	0.134	0.095	1.402	0.161	1.143	0.109	1.312	0.189	0.948	1.378
PDCD6	0.041	0.118	0.351	0.726	1.042	0.123	0.343	0.731	0.827	1.314
EXOC3	-0.172	0.133	-1.295	0.195	0.842	0.112	-1.414	0.157	0.648	1.092
CEP72	-0.011	0.085	-0.132	0.895	0.989	0.084	-0.132	0.895	0.837	1.168
TPPP	-0.051	0.047	-1.085	0.278	0.95	0.045	-1.113	0.266	0.866	1.042
TERT	-0.225	0.086	-2.629	0.009	0.798	0.068	-2.948	0.003	0.675	0.944
NDUFS6	0.007	0.095	0.069	0.945	1.007	0.095	0.069	0.945	0.836	1.212
MED10	0.023	0.108	0.209	0.834	1.023	0.111	0.207	0.836	0.827	1.265
NSUN2	0.101	0.12	0.84	0.401	1.106	0.133	0.799	0.424	0.874	1.4
TENT4A	-0.15	0.106	-1.417	0.156	0.861	0.091	-1.529	0.126	0.699	1.059
CCT5	0.182	0.117	1.555	0.12	1.2	0.141	1.422	0.155	0.954	1.51
CTNND2	-0.141	0.146	-0.969	0.333	0.868	0.127	-1.041	0.298	0.652	1.156
TRIO	0.007	0.075	0.096	0.924	1.007	0.075	0.096	0.924	0.87	1.166
ZNF622	0.127	0.134	0.948	0.343	1.136	0.152	0.891	0.373	0.873	1.477
BASP1	0.118	0.052	2.277	0.023	1.126	0.059	2.147	0.032	1.017	1.247
CDH10	0.221	0.26	0.849	0.396	1.247	0.324	0.762	0.446	0.75	2.074
DROSHA	-0.056	0.113	-0.495	0.62	0.946	0.107	-0.509	0.61	0.758	1.18
ZFR	-0.047	0.099	-0.469	0.639	0.954	0.095	-0.48	0.631	0.785	1.16
SUB1	0.013	0.126	0.104	0.917	1.013	0.128	0.104	0.917	0.792	1.297
BRIX1	0.118	0.107	1.103	0.27	1.126	0.121	1.04	0.298	0.912	1.389
SLC1A3	0.013	0.053	0.24	0.811	1.013	0.053	0.238	0.812	0.913	1.123
NIPBL	-0.084	0.093	-0.909	0.363	0.919	0.085	-0.948	0.343	0.766	1.102
NUP155	-0.015	0.094	-0.161	0.872	0.985	0.092	-0.162	0.871	0.82	1.184
PRKAA1	-0.006	0.095	-0.068	0.946	0.994	0.095	-0.068	0.946	0.824	1.198
RPL37	0.093	0.094	0.98	0.327	1.097	0.104	0.936	0.349	0.912	1.32
ZNF131	-0.049	0.104	-0.475	0.634	0.952	0.099	-0.487	0.626	0.776	1.167
NNT	-0.031	0.068	-0.46	0.646	0.969	0.066	-0.467	0.64	0.849	1.107
FGF10	-0.007	0.087	-0.083	0.934	0.993	0.086	-0.083	0.933	0.837	1.177
PELO	0.207	0.146	1.414	0.157	1.23	0.18	1.277	0.202	0.923	1.639
HSPB3	0.074	0.035	2.086	0.037	1.077	0.038	2.011	0.044	1.004	1.154
DHX29	-0.011	0.132	-0.081	0.935	0.989	0.131	-0.082	0.935	0.764	1.281
MTREX	-0.031	0.112	-0.28	0.78	0.969	0.109	-0.284	0.776	0.778	1.207
DDX4	-0.089	0.273	-0.327	0.743	0.915	0.25	-0.342	0.732	0.536	1.562
SETD9	-0.085	0.087	-0.978	0.328	0.919	0.08	-1.021	0.307	0.775	1.089
ACTBL2	0.076	0.111	0.682	0.495	1.079	0.12	0.657	0.511	0.867	1.342
PLK2	0.06	0.064	0.937	0.349	1.062	0.069	0.91	0.363	0.936	1.205
RAB3C	-0.092	0.087	-1.052	0.293	0.912	0.08	-1.102	0.271	0.769	1.082
ELOVL7	-0.04	0.059	-0.685	0.494	0.961	0.056	-0.698	0.485	0.857	1.077
KIF2A	-0.101	0.087	-1.165	0.244	0.904	0.079	-1.226	0.22	0.762	1.072
DIMT1	-0.08	0.123	-0.649	0.516	0.923	0.113	-0.676	0.499	0.726	1.175
ERBIN	-0.113	0.083	-1.358	0.175	0.894	0.074	-1.437	0.151	0.76	1.051
CCNB1	0.089	0.086	1.04	0.298	1.094	0.094	0.995	0.32	0.924	1.294
MRPS36	0.043	0.129	0.334	0.738	1.044	0.135	0.327	0.744	0.811	1.345
CDK7	0.134	0.138	0.971	0.332	1.144	0.158	0.908	0.364	0.872	1.5
RAD17	-0.122	0.133	-0.917	0.359	0.885	0.118	-0.975	0.33	0.683	1.148
SMN2	-0.074	0.064	-1.158	0.247	0.929	0.059	-1.202	0.229	0.82	1.052
GTF2H2	-0.024	0.08	-0.3	0.764	0.976	0.078	-0.304	0.761	0.835	1.141
BDP1	-0.087	0.083	-1.049	0.294	0.917	0.076	-1.096	0.273	0.78	1.078
MCCC2	0.049	0.1	0.491	0.624	1.05	0.105	0.479	0.632	0.863	1.278
MAP1B	0.038	0.045	0.845	0.398	1.038	0.046	0.829	0.407	0.951	1.133
MRPS27	-0.076	0.128	-0.597	0.551	0.926	0.119	-0.62	0.535	0.721	1.191
PTCD2	-0.068	0.115	-0.595	0.552	0.934	0.107	-0.616	0.538	0.745	1.17
TNPO1	0.137	0.121	1.124	0.261	1.146	0.139	1.051	0.293	0.903	1.454
BTF3	0.07	0.155	0.45	0.653	1.072	0.166	0.434	0.664	0.791	1.453
NSA2	0.178	0.138	1.284	0.199	1.195	0.165	1.177	0.239	0.911	1.567
POC5	0.093	0.108	0.864	0.388	1.098	0.118	0.825	0.409	0.889	1.356
AP3B1	0.032	0.123	0.264	0.792	1.033	0.127	0.259	0.795	0.812	1.314
HOMER1	0.107	0.089	1.21	0.226	1.113	0.099	1.147	0.251	0.936	1.325
MTX3	-0.085	0.093	-0.917	0.359	0.918	0.086	-0.958	0.338	0.765	1.102
RASGRF2	-0.04	0.062	-0.649	0.516	0.96	0.06	-0.662	0.508	0.85	1.085
ZCCHC9	0.076	0.137	0.556	0.578	1.079	0.148	0.536	0.592	0.825	1.412
RPS23	0.038	0.119	0.323	0.747	1.039	0.124	0.317	0.751	0.823	1.313
VCAN	0.011	0.037	0.31	0.757	1.012	0.038	0.308	0.758	0.941	1.088
HAPLN1	-0.092	0.058	-1.585	0.113	0.912	0.053	-1.66	0.097	0.813	1.022
CETN3	0.169	0.115	1.468	0.142	1.184	0.136	1.351	0.177	0.945	1.483
TTC37	-0.013	0.097	-0.137	0.891	0.987	0.096	-0.138	0.89	0.815	1.194
CHD1	-0.138	0.105	-1.314	0.189	0.871	0.092	-1.409	0.159	0.709	1.07
SLC25A46	-0.019	0.124	-0.149	0.881	0.982	0.122	-0.151	0.88	0.769	1.252
WDR36	-0.095	0.121	-0.787	0.431	0.909	0.11	-0.825	0.409	0.718	1.152
APC	-0.114	0.077	-1.481	0.139	0.892	0.069	-1.568	0.117	0.768	1.038
SRP19	-0.029	0.145	-0.199	0.843	0.972	0.141	-0.201	0.84	0.731	1.291
REEP5	0.179	0.183	0.976	0.329	1.196	0.219	0.894	0.371	0.835	1.711
DCP2	-0.325	0.114	-2.853	0.004	0.722	0.082	-3.371	0.001	0.578	0.903
YTHDC2	-0.211	0.091	-2.328	0.02	0.81	0.073	-2.592	0.01	0.678	0.967
AP3S1	0.044	0.123	0.36	0.719	1.045	0.128	0.352	0.725	0.822	1.329
HSD17B4	-0.111	0.105	-1.059	0.29	0.895	0.094	-1.12	0.263	0.729	1.099
SRFBP1	0.103	0.11	0.933	0.351	1.108	0.122	0.886	0.375	0.893	1.376
SNX2	-0.024	0.132	-0.186	0.853	0.976	0.128	-0.188	0.851	0.754	1.263
ALDH7A1	-0.004	0.052	-0.07	0.944	0.996	0.052	-0.07	0.944	0.899	1.104
LMNB1	-0.027	0.068	-0.394	0.694	0.974	0.066	-0.399	0.69	0.852	1.113
SLC12A2	-0.112	0.079	-1.423	0.155	0.894	0.07	-1.506	0.132	0.766	1.043
HINT1	0.028	0.125	0.223	0.824	1.028	0.129	0.22	0.826	0.805	1.314
RAPGEF6	-0.102	0.117	-0.87	0.384	0.903	0.106	-0.916	0.36	0.717	1.136
FNIP1	-0.017	0.11	-0.155	0.877	0.983	0.108	-0.156	0.876	0.793	1.219
ACSL6	-0.142	0.078	-1.824	0.068	0.868	0.067	-1.96	0.05	0.745	1.011
PDLIM4	0.027	0.062	0.441	0.659	1.028	0.064	0.435	0.664	0.91	1.161
RAD50	0.107	0.116	0.917	0.359	1.113	0.13	0.87	0.384	0.886	1.398
KIF3A	0.043	0.107	0.396	0.692	1.043	0.112	0.388	0.698	0.845	1.288
ZCCHC10	0.11	0.139	0.788	0.431	1.116	0.155	0.747	0.455	0.85	1.465
HSPA4	0.241	0.159	1.519	0.129	1.273	0.202	1.35	0.177	0.932	1.737
VDAC1	0.426	0.165	2.586	0.01	1.531	0.252	2.106	0.035	1.109	2.113
SKP1	0.273	0.167	1.633	0.102	1.313	0.219	1.429	0.153	0.947	1.821
SAR1B	-0.009	0.138	-0.062	0.951	0.992	0.137	-0.062	0.951	0.756	1.301
DDX46	-0.157	0.12	-1.312	0.189	0.854	0.102	-1.421	0.155	0.675	1.081
HNRNPA0	-0.031	0.136	-0.231	0.818	0.969	0.132	-0.234	0.815	0.743	1.265
CDC25C	0.035	0.076	0.453	0.651	1.035	0.079	0.445	0.656	0.891	1.202
KDM3B	-0.023	0.089	-0.26	0.795	0.977	0.087	-0.263	0.792	0.821	1.163
ETF1	0.242	0.18	1.341	0.18	1.274	0.23	1.191	0.234	0.894	1.814
HSPA9	0.139	0.14	0.994	0.32	1.15	0.161	0.928	0.354	0.873	1.513
CTNNA1	0.001	0.133	0.011	0.991	1.001	0.133	0.011	0.991	0.772	1.299
MATR3	-0.009	0.109	-0.081	0.935	0.991	0.108	-0.082	0.935	0.801	1.227
SPATA24	-0.095	0.15	-0.635	0.525	0.909	0.136	-0.666	0.505	0.678	1.219
NRG2	-0.063	0.107	-0.594	0.553	0.939	0.1	-0.613	0.54	0.761	1.157
PURA	-0.072	0.115	-0.627	0.531	0.931	0.107	-0.65	0.516	0.743	1.165
HBEGF	0.161	0.061	2.665	0.008	1.175	0.071	2.461	0.014	1.044	1.323
ANKHD1	-0.226	0.143	-1.582	0.114	0.798	0.114	-1.775	0.076	0.603	1.055
NDUFA2	-0.024	0.106	-0.229	0.819	0.976	0.104	-0.232	0.817	0.792	1.202
IK	-0.04	0.159	-0.254	0.8	0.96	0.153	-0.259	0.796	0.703	1.312
WDR55	0.01	0.157	0.066	0.948	1.01	0.159	0.065	0.948	0.743	1.375
HARS2	0.046	0.142	0.328	0.743	1.048	0.149	0.32	0.749	0.793	1.383
ZMAT2	0.447	0.165	2.712	0.007	1.564	0.258	2.187	0.029	1.132	2.16
PCDH1	-0.053	0.064	-0.827	0.408	0.948	0.061	-0.85	0.396	0.836	1.076
GNPDA1	0.247	0.154	1.599	0.11	1.28	0.198	1.417	0.156	0.946	1.732
ARHGAP26	-0.132	0.056	-2.344	0.019	0.876	0.049	-2.506	0.012	0.785	0.979
NR3C1	0.03	0.104	0.285	0.776	1.03	0.108	0.281	0.779	0.84	1.264
KCTD16	0.174	0.189	0.921	0.357	1.19	0.225	0.845	0.398	0.821	1.725
RBM27	0.145	0.144	1.01	0.313	1.156	0.166	0.94	0.347	0.872	1.532
TCERG1	-0.032	0.113	-0.28	0.78	0.969	0.11	-0.284	0.776	0.776	1.21
DPYSL3	0.001	0.042	0.026	0.979	1.001	0.043	0.026	0.979	0.921	1.088
SPINK7	-0.062	0.026	-2.367	0.018	0.94	0.025	-2.441	0.015	0.893	0.989
ADRB2	-0.015	0.044	-0.339	0.735	0.985	0.044	-0.341	0.733	0.903	1.074
ABLIM3	0.053	0.057	0.93	0.352	1.055	0.06	0.906	0.365	0.943	1.18
GRPEL2	-0.137	0.117	-1.173	0.241	0.872	0.102	-1.256	0.209	0.694	1.096
CSNK1A1	0.014	0.094	0.151	0.88	1.014	0.096	0.15	0.881	0.843	1.22
CSF1R	-0.067	0.051	-1.308	0.191	0.936	0.048	-1.353	0.176	0.847	1.034
PDGFRB	-0.068	0.051	-1.352	0.176	0.934	0.047	-1.399	0.162	0.846	1.031
CAMK2A	0.105	0.044	2.386	0.017	1.111	0.049	2.265	0.024	1.019	1.212
TCOF1	-0.029	0.116	-0.247	0.805	0.972	0.113	-0.251	0.802	0.774	1.22
RPS14	0.058	0.11	0.53	0.596	1.06	0.116	0.515	0.606	0.855	1.314
SYNPO	0.054	0.07	0.767	0.443	1.055	0.074	0.746	0.455	0.92	1.21
DCTN4	0.13	0.124	1.045	0.296	1.139	0.142	0.98	0.327	0.892	1.453
ANXA6	-0.096	0.057	-1.682	0.093	0.908	0.052	-1.765	0.077	0.811	1.016
G3BP1	0.147	0.141	1.048	0.295	1.159	0.163	0.975	0.33	0.88	1.526
GRIA1	0.049	0.091	0.533	0.594	1.05	0.096	0.521	0.603	0.878	1.256
LARP1	0.07	0.128	0.55	0.583	1.073	0.137	0.531	0.596	0.835	1.378
CNOT8	0.021	0.14	0.147	0.883	1.021	0.143	0.146	0.884	0.776	1.343
GEMIN5	0.086	0.117	0.735	0.463	1.09	0.127	0.704	0.482	0.867	1.37
SGCD	0.028	0.036	0.79	0.429	1.029	0.037	0.779	0.436	0.959	1.104
HAVCR2	-0.064	0.055	-1.162	0.245	0.938	0.052	-1.2	0.23	0.842	1.045
ITK	-0.17	0.048	-3.562	0	0.843	0.04	-3.884	0	0.768	0.926
CYFIP2	-0.087	0.052	-1.676	0.094	0.917	0.047	-1.751	0.08	0.829	1.015
LSM11	-0.031	0.129	-0.24	0.81	0.969	0.125	-0.244	0.807	0.752	1.249
CLINT1	-0.026	0.088	-0.292	0.771	0.975	0.086	-0.295	0.768	0.821	1.158
PTTG1	-0.007	0.081	-0.081	0.935	0.993	0.081	-0.082	0.935	0.847	1.165
NUDCD2	0.255	0.143	1.785	0.074	1.29	0.184	1.576	0.115	0.975	1.707
HMMR	0.187	0.075	2.505	0.012	1.206	0.09	2.284	0.022	1.042	1.397
SPDL1	0.107	0.096	1.121	0.262	1.113	0.106	1.063	0.288	0.923	1.342
DOCK2	-0.13	0.046	-2.809	0.005	0.878	0.041	-2.999	0.003	0.803	0.962
NPM1	0.398	0.127	3.133	0.002	1.49	0.189	2.584	0.01	1.161	1.911
FBXW11	-0.049	0.112	-0.441	0.659	0.952	0.106	-0.452	0.651	0.765	1.185
RPL26L1	0.369	0.143	2.591	0.01	1.447	0.206	2.167	0.03	1.094	1.913
CPEB4	-0.003	0.069	-0.049	0.961	0.997	0.069	-0.049	0.961	0.87	1.142
SFXN1	0.209	0.122	1.715	0.086	1.232	0.15	1.548	0.122	0.971	1.564
NOP16	0.11	0.11	1.001	0.317	1.117	0.123	0.947	0.343	0.9	1.386
CLTB	0.027	0.077	0.347	0.728	1.027	0.079	0.343	0.732	0.883	1.194
GPRIN1	-0.091	0.093	-0.982	0.326	0.913	0.085	-1.028	0.304	0.761	1.095
ZNF346	-0.071	0.135	-0.524	0.6	0.932	0.126	-0.543	0.587	0.715	1.214
FGFR4	0.066	0.057	1.169	0.242	1.069	0.061	1.131	0.258	0.956	1.194
MXD3	-0.164	0.069	-2.374	0.018	0.849	0.059	-2.579	0.01	0.742	0.972
RGS14	-0.163	0.074	-2.204	0.028	0.85	0.063	-2.393	0.017	0.735	0.982
PRR7	0.111	0.078	1.431	0.152	1.117	0.087	1.354	0.176	0.96	1.301
DBN1	0.035	0.083	0.419	0.675	1.036	0.086	0.412	0.68	0.879	1.219
PDLIM7	0.102	0.083	1.236	0.217	1.108	0.092	1.175	0.24	0.942	1.302
DDX41	0.18	0.181	0.994	0.32	1.197	0.216	0.909	0.363	0.84	1.706
FAM193B	-0.275	0.094	-2.933	0.003	0.759	0.071	-3.377	0.001	0.632	0.913
NHP2	0.058	0.138	0.416	0.677	1.059	0.146	0.404	0.686	0.808	1.389
HNRNPAB	-0.005	0.14	-0.036	0.971	0.995	0.14	-0.036	0.971	0.756	1.31
HNRNPH1	-0.207	0.112	-1.84	0.066	0.813	0.091	-2.044	0.041	0.653	1.014
SQSTM1	0.088	0.088	0.99	0.322	1.091	0.096	0.948	0.343	0.918	1.298
CNOT6	-0.069	0.111	-0.62	0.535	0.933	0.104	-0.642	0.521	0.75	1.161
TRIM41	-0.2	0.126	-1.58	0.114	0.819	0.103	-1.749	0.08	0.639	1.049
RACK1	0.099	0.127	0.779	0.436	1.104	0.14	0.741	0.458	0.861	1.415
EXOC2	-0.093	0.122	-0.763	0.445	0.911	0.111	-0.8	0.424	0.717	1.157
TUBB2A	-0.044	0.055	-0.804	0.421	0.957	0.052	-0.822	0.411	0.86	1.065
TUBB2B	-0.06	0.055	-1.09	0.276	0.942	0.052	-1.124	0.261	0.845	1.049
ECI2	0.153	0.092	1.66	0.097	1.165	0.107	1.54	0.124	0.973	1.395
RPP40	-0.087	0.112	-0.772	0.44	0.917	0.103	-0.806	0.42	0.736	1.143
NRN1	0.027	0.042	0.624	0.532	1.027	0.044	0.616	0.538	0.945	1.116
DSP	-0.067	0.052	-1.306	0.192	0.935	0.048	-1.351	0.177	0.845	1.034
EEF1E1	0.095	0.102	0.932	0.352	1.1	0.112	0.889	0.374	0.9	1.343
PAK1IP1	0.085	0.119	0.709	0.478	1.088	0.13	0.68	0.496	0.862	1.375
NEDD9	0.065	0.056	1.165	0.244	1.067	0.059	1.128	0.259	0.957	1.19
PHACTR1	-0.076	0.069	-1.097	0.273	0.927	0.064	-1.14	0.254	0.809	1.062
NOL7	0.047	0.148	0.32	0.749	1.048	0.155	0.313	0.755	0.785	1.4
RANBP9	-0.134	0.096	-1.389	0.165	0.875	0.084	-1.486	0.137	0.725	1.056
JARID2	-0.084	0.095	-0.884	0.377	0.92	0.087	-0.922	0.356	0.764	1.107
CAP2	0.117	0.053	2.19	0.029	1.124	0.06	2.067	0.039	1.012	1.247
NUP153	-0.056	0.085	-0.656	0.512	0.946	0.08	-0.675	0.5	0.801	1.117
NHLRC1	-0.034	0.075	-0.445	0.656	0.967	0.073	-0.453	0.651	0.835	1.121
DEK	-0.067	0.088	-0.755	0.45	0.935	0.083	-0.781	0.435	0.787	1.112
ALDH5A1	0.002	0.047	0.039	0.969	1.002	0.047	0.039	0.969	0.913	1.099
ACOT13	0.025	0.122	0.206	0.837	1.025	0.125	0.203	0.839	0.807	1.303
GMNN	0.046	0.091	0.507	0.612	1.047	0.095	0.495	0.62	0.877	1.25
ABT1	0.04	0.154	0.26	0.795	1.041	0.16	0.255	0.799	0.77	1.407
ZSCAN9	-0.177	0.097	-1.821	0.069	0.838	0.081	-1.992	0.046	0.693	1.014
NKAPL	-0.102	0.168	-0.608	0.543	0.903	0.152	-0.641	0.522	0.649	1.256
ZSCAN31	0.046	0.067	0.686	0.492	1.047	0.07	0.671	0.502	0.919	1.193
ZSCAN12	-0.077	0.072	-1.078	0.281	0.925	0.066	-1.121	0.262	0.804	1.065
GABBR1	-0.015	0.064	-0.231	0.817	0.985	0.063	-0.233	0.816	0.87	1.116
ZNRD1	0.056	0.123	0.452	0.652	1.057	0.13	0.439	0.66	0.831	1.345
PPP1R11	0.111	0.16	0.69	0.49	1.117	0.179	0.653	0.514	0.816	1.53
GNL1	-0.004	0.13	-0.03	0.976	0.996	0.129	-0.03	0.976	0.772	1.285
ABCF1	0.144	0.159	0.905	0.365	1.155	0.184	0.843	0.399	0.846	1.577
PPP1R10	-0.316	0.133	-2.38	0.017	0.729	0.097	-2.8	0.005	0.562	0.946
ATAT1	-0.122	0.091	-1.345	0.179	0.885	0.08	-1.43	0.153	0.741	1.057
PPP1R18	0.079	0.106	0.743	0.457	1.082	0.115	0.714	0.475	0.879	1.333
MDC1	0.016	0.096	0.17	0.865	1.016	0.098	0.169	0.866	0.842	1.227
TUBB	0.016	0.132	0.12	0.905	1.016	0.134	0.119	0.905	0.784	1.316
FLOT1	0.197	0.133	1.484	0.138	1.218	0.162	1.347	0.178	0.939	1.581
GTF2H4	0.03	0.128	0.23	0.818	1.03	0.132	0.227	0.821	0.801	1.325
CCHCR1	-0.176	0.085	-2.07	0.038	0.839	0.071	-2.264	0.024	0.71	0.991
DDX39B	-0.114	0.071	-1.607	0.108	0.892	0.063	-1.702	0.089	0.777	1.025
ATP6V1G2	-0.158	0.14	-1.127	0.26	0.854	0.12	-1.22	0.222	0.649	1.124
AIF1	-0.073	0.059	-1.244	0.213	0.929	0.055	-1.291	0.197	0.828	1.043
PRRC2A	-0.086	0.114	-0.756	0.45	0.918	0.104	-0.789	0.43	0.734	1.147
ABHD16A	-0.044	0.103	-0.425	0.671	0.957	0.098	-0.434	0.664	0.782	1.171
CLIC1	0.261	0.156	1.676	0.094	1.298	0.202	1.475	0.14	0.957	1.762
LSM2	0.032	0.112	0.286	0.775	1.033	0.116	0.282	0.778	0.829	1.287
HSPA1L	-0.175	0.113	-1.556	0.12	0.839	0.094	-1.7	0.089	0.673	1.047
HSPA1A	-0.001	0.059	-0.014	0.989	0.999	0.059	-0.014	0.989	0.891	1.121
HSPA1B	0.021	0.068	0.303	0.762	1.021	0.07	0.299	0.765	0.893	1.167
NELFE	0.017	0.136	0.121	0.903	1.017	0.138	0.12	0.904	0.779	1.327
SKIV2L	0.022	0.153	0.144	0.886	1.022	0.156	0.142	0.887	0.758	1.379
TNXB	-0.099	0.044	-2.264	0.024	0.906	0.04	-2.381	0.017	0.831	0.987
PRRT1	-0.115	0.096	-1.207	0.228	0.891	0.085	-1.279	0.201	0.739	1.075
TAP1	-0.045	0.06	-0.742	0.458	0.956	0.057	-0.759	0.448	0.85	1.076
RING1	-0.031	0.142	-0.218	0.828	0.969	0.138	-0.221	0.825	0.733	1.282
RPS18	0.069	0.106	0.652	0.514	1.072	0.114	0.63	0.529	0.87	1.319
WDR46	-0.015	0.143	-0.108	0.914	0.985	0.141	-0.109	0.913	0.744	1.303
PFDN6	0.091	0.106	0.856	0.392	1.095	0.116	0.819	0.413	0.89	1.347
DAXX	-0.087	0.169	-0.513	0.608	0.917	0.155	-0.536	0.592	0.659	1.277
KIFC1	-0.02	0.083	-0.243	0.808	0.98	0.082	-0.245	0.806	0.832	1.154
SYNGAP1	-0.131	0.084	-1.554	0.12	0.877	0.074	-1.66	0.097	0.744	1.035
HMGA1	0.136	0.092	1.483	0.138	1.146	0.105	1.387	0.166	0.957	1.371
PACSIN1	-0.164	0.071	-2.306	0.021	0.849	0.06	-2.505	0.012	0.739	0.976
SNRPC	0.115	0.133	0.869	0.385	1.122	0.149	0.821	0.412	0.865	1.456
RPL10A	0.139	0.139	1.001	0.317	1.149	0.159	0.934	0.35	0.875	1.508
STK38	-0.302	0.129	-2.346	0.019	0.739	0.095	-2.739	0.006	0.574	0.951
SRSF3	-0.037	0.16	-0.228	0.819	0.964	0.154	-0.233	0.816	0.704	1.32
CDKN1A	-0.026	0.091	-0.283	0.777	0.974	0.089	-0.287	0.774	0.815	1.166
CPNE5	-0.27	0.066	-4.082	0	0.763	0.05	-4.686	0	0.671	0.869
PPIL1	0.293	0.133	2.209	0.027	1.341	0.178	1.914	0.056	1.034	1.74
MTCH1	0.112	0.16	0.7	0.484	1.118	0.178	0.662	0.508	0.818	1.528
PIM1	-0.007	0.085	-0.084	0.933	0.993	0.085	-0.084	0.933	0.84	1.173
RNF8	0.086	0.157	0.549	0.583	1.09	0.171	0.526	0.599	0.801	1.483
GLO1	0.046	0.126	0.366	0.714	1.047	0.132	0.358	0.721	0.818	1.341
DAAM2	-0.086	0.052	-1.639	0.101	0.918	0.048	-1.711	0.087	0.828	1.017
NFYA	-0.108	0.11	-0.983	0.326	0.897	0.099	-1.038	0.299	0.723	1.114
BYSL	0.11	0.125	0.878	0.38	1.116	0.14	0.831	0.406	0.873	1.427
TBCC	-0.2	0.117	-1.705	0.088	0.819	0.096	-1.887	0.059	0.651	1.03
RPL7L1	0.042	0.135	0.309	0.758	1.043	0.141	0.302	0.762	0.8	1.358
PTCRA	-0.461	0.169	-2.731	0.006	0.63	0.107	-3.47	0.001	0.453	0.878
PPP2R5D	-0.142	0.148	-0.962	0.336	0.867	0.128	-1.033	0.301	0.649	1.159
RRP36	-0.075	0.139	-0.537	0.591	0.928	0.129	-0.558	0.577	0.707	1.219
PTK7	0.032	0.086	0.372	0.71	1.033	0.089	0.366	0.714	0.872	1.223
LRRC73	-0.038	0.08	-0.475	0.635	0.963	0.077	-0.484	0.628	0.822	1.127
POLR1C	-0.018	0.118	-0.148	0.883	0.983	0.116	-0.149	0.882	0.779	1.239
YIPF3	-0.001	0.147	-0.006	0.995	0.999	0.147	-0.006	0.995	0.749	1.332
XPO5	0.129	0.135	0.954	0.34	1.137	0.153	0.895	0.371	0.873	1.481
HSP90AB1	0.324	0.133	2.445	0.014	1.383	0.183	2.089	0.037	1.066	1.793
AARS2	-0.139	0.118	-1.177	0.239	0.87	0.103	-1.263	0.206	0.69	1.097
CDC5L	0.008	0.128	0.062	0.95	1.008	0.13	0.062	0.951	0.784	1.297
CLIC5	-0.024	0.049	-0.494	0.621	0.976	0.048	-0.5	0.617	0.887	1.074
PKHD1	0.112	0.056	2.006	0.045	1.119	0.063	1.898	0.058	1.003	1.249
MCM3	-0.108	0.085	-1.271	0.204	0.898	0.076	-1.342	0.18	0.761	1.06
EFHC1	-0.088	0.079	-1.116	0.264	0.915	0.073	-1.167	0.243	0.784	1.069
GSTA1	0.018	0.026	0.694	0.488	1.018	0.026	0.688	0.492	0.968	1.071
GSTA3	-0.041	0.089	-0.456	0.648	0.96	0.085	-0.465	0.642	0.807	1.143
GSTA4	-0.032	0.048	-0.668	0.504	0.969	0.046	-0.679	0.497	0.882	1.063
DST	-0.068	0.062	-1.087	0.277	0.934	0.058	-1.125	0.261	0.827	1.056
ZNF451	-0.168	0.122	-1.37	0.171	0.846	0.103	-1.492	0.136	0.665	1.075
KHDRBS2	-1.066	0.541	-1.971	0.049	0.344	0.186	-3.521	0	0.119	0.994
RIMS1	0.101	0.127	0.798	0.425	1.107	0.14	0.759	0.448	0.863	1.419
DDX43	-0.148	0.058	-2.572	0.01	0.862	0.05	-2.773	0.006	0.77	0.965
CGAS	-0.014	0.074	-0.185	0.853	0.986	0.073	-0.187	0.852	0.853	1.14
EEF1A1	0.113	0.133	0.845	0.398	1.119	0.149	0.799	0.424	0.862	1.454
MYO6	-0.068	0.079	-0.861	0.389	0.934	0.074	-0.891	0.373	0.799	1.091
LCA5	0.002	0.067	0.024	0.981	1.002	0.067	0.024	0.981	0.879	1.141
TTK	0.092	0.082	1.122	0.262	1.097	0.09	1.072	0.284	0.933	1.289
IBTK	0.001	0.131	0.007	0.994	1.001	0.131	0.007	0.994	0.774	1.294
SNAP91	0.014	0.092	0.151	0.88	1.014	0.093	0.15	0.881	0.847	1.214
CEP162	-0.102	0.081	-1.264	0.206	0.903	0.073	-1.331	0.183	0.77	1.058
NT5E	0.112	0.041	2.713	0.007	1.119	0.046	2.566	0.01	1.032	1.213
SYNCRIP	0.048	0.149	0.322	0.748	1.049	0.157	0.314	0.753	0.783	1.406
AKIRIN2	0.252	0.155	1.629	0.103	1.286	0.199	1.44	0.15	0.95	1.742
PNRC1	-0.116	0.099	-1.172	0.241	0.89	0.088	-1.243	0.214	0.733	1.081
MDN1	-0.001	0.09	-0.013	0.989	0.999	0.09	-0.013	0.989	0.837	1.192
CASP8AP2	-0.052	0.071	-0.738	0.461	0.949	0.067	-0.757	0.449	0.826	1.091
UFL1	0.031	0.104	0.302	0.763	1.032	0.107	0.297	0.766	0.842	1.264
ASCC3	0.114	0.098	1.159	0.247	1.12	0.11	1.095	0.273	0.925	1.357
SNX3	0.257	0.168	1.532	0.125	1.294	0.217	1.351	0.177	0.931	1.798
WASF1	0.011	0.073	0.154	0.878	1.011	0.074	0.153	0.879	0.876	1.168
RPF2	0.385	0.146	2.641	0.008	1.469	0.214	2.192	0.028	1.104	1.954
TRAF3IP2	0.153	0.128	1.193	0.233	1.165	0.149	1.107	0.268	0.907	1.497
FYN	-0.127	0.07	-1.803	0.071	0.881	0.062	-1.923	0.055	0.767	1.011
TUBE1	0.076	0.1	0.767	0.443	1.079	0.108	0.739	0.46	0.888	1.312
MARCKS	0.16	0.108	1.489	0.136	1.174	0.126	1.376	0.169	0.951	1.45
HDAC2	0.136	0.135	1.011	0.312	1.146	0.154	0.945	0.345	0.88	1.492
TSPYL1	0.144	0.138	1.043	0.297	1.155	0.159	0.971	0.331	0.881	1.513
KPNA5	-0.101	0.098	-1.041	0.298	0.903	0.088	-1.095	0.273	0.746	1.094
CEP85L	-0.013	0.078	-0.171	0.864	0.987	0.077	-0.172	0.863	0.846	1.151
ASF1A	0.045	0.105	0.428	0.669	1.046	0.109	0.419	0.675	0.852	1.284
HSF2	-0.042	0.114	-0.367	0.714	0.959	0.109	-0.375	0.708	0.767	1.199
FABP7	-0.096	0.098	-0.981	0.327	0.908	0.089	-1.029	0.303	0.75	1.101
SOGA3	-0.487	0.51	-0.954	0.34	0.615	0.313	-1.229	0.219	0.226	1.67
EPB41L2	-0.041	0.057	-0.722	0.47	0.96	0.054	-0.737	0.461	0.859	1.073
ARG1	-0.04	0.042	-0.947	0.343	0.961	0.041	-0.967	0.334	0.884	1.044
STX7	-0.014	0.136	-0.106	0.916	0.986	0.134	-0.107	0.915	0.755	1.286
RPS12	0.123	0.105	1.164	0.244	1.131	0.119	1.095	0.273	0.92	1.39
MYB	-0.102	0.046	-2.227	0.026	0.903	0.041	-2.345	0.019	0.825	0.988
AHI1	-0.159	0.092	-1.723	0.085	0.853	0.079	-1.868	0.062	0.712	1.022
BCLAF1	-0.061	0.139	-0.441	0.659	0.941	0.131	-0.455	0.649	0.716	1.235
PEX7	0.11	0.137	0.804	0.422	1.116	0.153	0.761	0.447	0.854	1.459
ABRACL	0.04	0.093	0.429	0.668	1.041	0.097	0.42	0.674	0.868	1.248
VTA1	0.154	0.139	1.111	0.266	1.167	0.162	1.03	0.303	0.889	1.532
STXBP5	-0.045	0.082	-0.546	0.585	0.956	0.078	-0.558	0.577	0.815	1.123
SUMO4	-0.219	0.298	-0.735	0.462	0.803	0.24	-0.822	0.411	0.447	1.441
KATNA1	-0.04	0.151	-0.268	0.789	0.96	0.145	-0.274	0.784	0.715	1.291
LATS1	0.019	0.087	0.215	0.829	1.019	0.089	0.213	0.831	0.859	1.209
PCMT1	0.477	0.159	2.999	0.003	1.612	0.257	2.385	0.017	1.18	2.202
MTHFD1L	0.161	0.102	1.57	0.116	1.174	0.12	1.45	0.147	0.961	1.435
AKAP12	0.069	0.046	1.513	0.13	1.071	0.049	1.462	0.144	0.98	1.172
ESR1	-0.146	0.05	-2.916	0.004	0.864	0.043	-3.141	0.002	0.783	0.953
SYNE1	-0.087	0.052	-1.664	0.096	0.917	0.048	-1.738	0.082	0.828	1.016
TFB1M	0.018	0.104	0.175	0.861	1.018	0.106	0.174	0.862	0.831	1.249
SNX9	0.124	0.1	1.241	0.215	1.132	0.113	1.167	0.243	0.931	1.376
EZR	0.269	0.128	2.105	0.035	1.309	0.167	1.845	0.065	1.019	1.682
RSPH3	0.101	0.132	0.766	0.443	1.106	0.146	0.729	0.466	0.854	1.433
TCP1	0.121	0.148	0.819	0.413	1.129	0.167	0.772	0.44	0.845	1.509
PRKN	0.105	0.072	1.462	0.144	1.111	0.08	1.387	0.165	0.965	1.279
QKI	-0.023	0.098	-0.233	0.815	0.977	0.096	-0.236	0.813	0.806	1.185
RNASET2	-0.088	0.078	-1.134	0.257	0.916	0.071	-1.185	0.236	0.786	1.066
FGFR1OP	-0.15	0.103	-1.448	0.148	0.861	0.089	-1.562	0.118	0.703	1.054
AFDN	-0.083	0.092	-0.906	0.365	0.92	0.084	-0.945	0.345	0.769	1.102
TBP	0.116	0.141	0.821	0.412	1.123	0.158	0.775	0.438	0.851	1.481
SUN1	0.206	0.104	1.987	0.047	1.228	0.127	1.796	0.073	1.003	1.505
C7orf50	0.218	0.099	2.203	0.028	1.244	0.123	1.979	0.048	1.024	1.51
GPER1	-0.075	0.062	-1.204	0.228	0.928	0.058	-1.251	0.211	0.821	1.048
MAD1L1	0.113	0.108	1.046	0.296	1.12	0.121	0.989	0.323	0.906	1.385
MRM2	0.173	0.145	1.193	0.233	1.189	0.173	1.095	0.273	0.895	1.58
EIF3B	0.266	0.129	2.064	0.039	1.305	0.168	1.812	0.07	1.014	1.68
BRAT1	-0.09	0.116	-0.777	0.437	0.914	0.106	-0.813	0.416	0.729	1.147
FBXL18	0.018	0.083	0.218	0.828	1.018	0.085	0.216	0.829	0.865	1.199
ACTB	0.35	0.164	2.133	0.033	1.418	0.232	1.8	0.072	1.029	1.956
FSCN1	0.167	0.089	1.885	0.059	1.182	0.105	1.736	0.083	0.993	1.407
AIMP2	0.415	0.13	3.184	0.001	1.515	0.197	2.606	0.009	1.173	1.955
EIF2AK1	0.198	0.144	1.368	0.171	1.219	0.176	1.241	0.215	0.918	1.617
CYTH3	0.184	0.095	1.932	0.053	1.202	0.115	1.764	0.078	0.997	1.45
RAC1	0.002	0.172	0.013	0.99	1.002	0.173	0.013	0.99	0.715	1.405
ICA1	-0.059	0.053	-1.117	0.264	0.943	0.05	-1.151	0.25	0.85	1.046
NDUFA4	0.242	0.129	1.883	0.06	1.274	0.164	1.673	0.094	0.99	1.639
SCIN	-0.013	0.047	-0.282	0.778	0.987	0.046	-0.284	0.777	0.9	1.082
DGKB	-0.016	0.1	-0.161	0.872	0.984	0.099	-0.163	0.871	0.808	1.198
BZW2	0.257	0.114	2.245	0.025	1.293	0.148	1.98	0.048	1.033	1.618
HDAC9	0.091	0.053	1.728	0.084	1.095	0.058	1.652	0.099	0.988	1.214
TWIST1	0.047	0.059	0.806	0.42	1.049	0.062	0.788	0.431	0.934	1.177
TWISTNB	0.236	0.129	1.831	0.067	1.266	0.163	1.631	0.103	0.983	1.63
CDCA7L	0.051	0.082	0.629	0.53	1.053	0.086	0.613	0.54	0.897	1.235
IGF2BP3	0.045	0.035	1.291	0.197	1.046	0.036	1.262	0.207	0.977	1.12
MPP6	0.185	0.084	2.211	0.027	1.203	0.1	2.019	0.044	1.021	1.417
CYCS	0.414	0.134	3.096	0.002	1.513	0.203	2.535	0.011	1.164	1.967
HNRNPA2B1	0.083	0.15	0.558	0.577	1.087	0.163	0.535	0.593	0.811	1.458
CBX3	0.256	0.129	1.985	0.047	1.292	0.167	1.751	0.08	1.003	1.665
CPVL	0.067	0.056	1.201	0.23	1.07	0.06	1.162	0.245	0.958	1.194
SCRN1	0.032	0.083	0.389	0.697	1.033	0.086	0.383	0.702	0.878	1.216
MINDY4	-0.079	0.106	-0.742	0.458	0.924	0.098	-0.772	0.44	0.75	1.138
ANLN	0.147	0.075	1.963	0.05	1.159	0.087	1.825	0.068	1	1.342
AMPH	-0.029	0.062	-0.466	0.641	0.972	0.06	-0.473	0.636	0.861	1.096
RALA	-0.051	0.166	-0.306	0.76	0.951	0.158	-0.314	0.754	0.687	1.316
CDK13	-0.006	0.114	-0.054	0.957	0.994	0.113	-0.054	0.957	0.795	1.242
MPLKIP	0.281	0.13	2.16	0.031	1.324	0.172	1.884	0.06	1.026	1.707
HECW1	0.084	0.058	1.445	0.148	1.088	0.063	1.386	0.166	0.971	1.219
DBNL	-0.153	0.148	-1.028	0.304	0.859	0.127	-1.11	0.267	0.642	1.148
CAMK2B	0.069	0.042	1.646	0.1	1.072	0.045	1.59	0.112	0.987	1.164
DDX56	0.269	0.154	1.751	0.08	1.309	0.201	1.535	0.125	0.968	1.77
OGDH	-0.043	0.125	-0.343	0.731	0.958	0.12	-0.351	0.726	0.75	1.224
PPIA	0.161	0.151	1.065	0.287	1.175	0.178	0.984	0.325	0.873	1.581
PURB	-0.015	0.131	-0.118	0.906	0.985	0.129	-0.119	0.906	0.762	1.273
LANCL2	0.109	0.073	1.492	0.136	1.115	0.082	1.413	0.158	0.966	1.287
NIPSNAP2	0.142	0.068	2.08	0.038	1.153	0.079	1.939	0.053	1.008	1.319
CCT6A	0.206	0.081	2.538	0.011	1.228	0.099	2.294	0.022	1.048	1.44
SBDS	0.307	0.13	2.358	0.018	1.359	0.177	2.031	0.042	1.053	1.754
NSUN5	0.01	0.117	0.083	0.934	1.01	0.118	0.083	0.934	0.804	1.269
BAZ1B	0.023	0.101	0.226	0.821	1.023	0.103	0.223	0.823	0.84	1.246
BUD23	0.146	0.127	1.149	0.251	1.158	0.147	1.069	0.285	0.902	1.486
STX1A	0.126	0.085	1.47	0.142	1.134	0.097	1.381	0.167	0.959	1.341
ELN	-0.056	0.032	-1.74	0.082	0.945	0.03	-1.79	0.073	0.888	1.007
LIMK1	0.069	0.108	0.638	0.524	1.071	0.116	0.616	0.538	0.867	1.323
EIF4H	0.209	0.148	1.412	0.158	1.232	0.182	1.274	0.203	0.922	1.646
RFC2	-0.006	0.117	-0.049	0.961	0.994	0.116	-0.05	0.96	0.79	1.251
CLIP2	-0.073	0.07	-1.044	0.296	0.93	0.065	-1.083	0.279	0.81	1.066
GTF2I	-0.009	0.06	-0.15	0.881	0.991	0.06	-0.151	0.88	0.881	1.115
HIP1	-0.006	0.065	-0.099	0.921	0.994	0.065	-0.099	0.921	0.875	1.129
STYXL1	0.159	0.118	1.348	0.178	1.173	0.139	1.246	0.213	0.93	1.478
MDH2	0.168	0.144	1.165	0.244	1.182	0.17	1.073	0.283	0.892	1.567
HSPB1	-0.136	0.084	-1.621	0.105	0.873	0.073	-1.736	0.082	0.74	1.029
YWHAG	0.339	0.128	2.651	0.008	1.403	0.179	2.249	0.025	1.092	1.802
MAGI2	0.031	0.068	0.454	0.65	1.031	0.07	0.447	0.655	0.903	1.177
GNAI1	0.003	0.085	0.035	0.972	1.003	0.086	0.035	0.972	0.848	1.186
CACNA2D1	-0.008	0.037	-0.21	0.834	0.992	0.036	-0.211	0.833	0.924	1.066
PCLO	0.002	0.033	0.047	0.963	1.002	0.033	0.047	0.963	0.939	1.068
ADAM22	-0.042	0.049	-0.854	0.393	0.959	0.047	-0.872	0.383	0.871	1.056
SRI	0.237	0.122	1.946	0.052	1.268	0.154	1.732	0.083	0.998	1.61
AKAP9	-0.017	0.076	-0.22	0.826	0.983	0.075	-0.222	0.824	0.847	1.142
KRIT1	0.027	0.084	0.325	0.745	1.028	0.087	0.321	0.748	0.871	1.213
FAM133B	0.004	0.117	0.036	0.971	1.004	0.117	0.036	0.971	0.799	1.263
PEG10	0.047	0.029	1.617	0.106	1.048	0.03	1.58	0.114	0.99	1.109
PPP1R9A	-0.009	0.053	-0.159	0.873	0.992	0.053	-0.16	0.873	0.893	1.101
DYNC1I1	0.116	0.04	2.886	0.004	1.123	0.045	2.725	0.006	1.038	1.216
SLC25A13	0.153	0.116	1.321	0.187	1.165	0.135	1.225	0.221	0.929	1.461
LMTK2	-0.025	0.082	-0.3	0.764	0.976	0.08	-0.304	0.761	0.831	1.146
KPNA7	-0.017	0.079	-0.211	0.833	0.984	0.077	-0.213	0.831	0.843	1.147
ARPC1A	0.204	0.128	1.599	0.11	1.226	0.157	1.446	0.148	0.955	1.575
ARPC1B	0.083	0.095	0.87	0.384	1.087	0.104	0.835	0.404	0.901	1.31
PDAP1	0.188	0.136	1.382	0.167	1.206	0.164	1.26	0.208	0.925	1.574
PTCD1	-0.182	0.117	-1.556	0.12	0.834	0.097	-1.707	0.088	0.663	1.048
CPSF4	0.034	0.109	0.311	0.756	1.035	0.113	0.306	0.76	0.835	1.282
AZGP1	-0.053	0.03	-1.759	0.079	0.948	0.029	-1.806	0.071	0.893	1.006
ZKSCAN1	-0.138	0.095	-1.456	0.145	0.871	0.082	-1.561	0.119	0.724	1.049
COPS6	0.273	0.142	1.916	0.055	1.313	0.187	1.677	0.094	0.994	1.736
MCM7	-0.037	0.081	-0.455	0.649	0.964	0.078	-0.463	0.643	0.823	1.129
STAG3	-0.121	0.041	-2.977	0.003	0.886	0.036	-3.164	0.002	0.819	0.96
TSC22D4	-0.125	0.136	-0.922	0.356	0.882	0.12	-0.982	0.326	0.676	1.151
ACTL6B	-0.18	0.236	-0.765	0.444	0.835	0.197	-0.839	0.402	0.526	1.326
GNB2	0.102	0.152	0.675	0.5	1.108	0.168	0.641	0.521	0.823	1.492
GIGYF1	-0.209	0.093	-2.241	0.025	0.811	0.076	-2.492	0.013	0.676	0.974
POP7	0.076	0.125	0.605	0.545	1.079	0.135	0.583	0.56	0.844	1.38
EPO	-0.163	0.083	-1.97	0.049	0.85	0.07	-2.14	0.032	0.722	0.999
TRIP6	0.062	0.118	0.528	0.597	1.064	0.126	0.512	0.609	0.844	1.342
SRRT	-0.202	0.15	-1.352	0.177	0.817	0.122	-1.498	0.134	0.609	1.095
TRIM56	-0.116	0.085	-1.372	0.17	0.89	0.075	-1.455	0.146	0.754	1.051
VGF	0.065	0.068	0.954	0.34	1.067	0.072	0.923	0.356	0.934	1.219
PMPCB	0.089	0.136	0.651	0.515	1.093	0.149	0.623	0.533	0.837	1.427
RELN	-0.028	0.057	-0.487	0.626	0.973	0.055	-0.494	0.621	0.87	1.088
SRPK2	0.054	0.096	0.564	0.573	1.056	0.101	0.549	0.583	0.875	1.274
RINT1	0.046	0.123	0.374	0.709	1.047	0.129	0.365	0.715	0.822	1.334
PRKAR2B	-0.095	0.056	-1.7	0.089	0.91	0.051	-1.783	0.075	0.816	1.015
DLD	0.029	0.124	0.239	0.811	1.03	0.127	0.235	0.814	0.808	1.312
NRCAM	-0.057	0.034	-1.665	0.096	0.944	0.033	-1.713	0.087	0.882	1.01
ZNF277	0.164	0.148	1.11	0.267	1.178	0.174	1.024	0.306	0.882	1.573
CAPZA2	0.174	0.14	1.245	0.213	1.19	0.166	1.142	0.253	0.905	1.564
ST7	0.073	0.16	0.454	0.65	1.075	0.173	0.438	0.662	0.785	1.473
CFTR	0.012	0.06	0.199	0.842	1.012	0.06	0.198	0.843	0.9	1.137
PTPRZ1	-0.056	0.041	-1.351	0.177	0.946	0.039	-1.389	0.165	0.872	1.025
NDUFA5	-0.058	0.127	-0.454	0.65	0.944	0.12	-0.467	0.64	0.736	1.211
WASL	-0.095	0.119	-0.796	0.426	0.91	0.108	-0.835	0.404	0.721	1.149
ZNF800	-0.113	0.114	-0.992	0.321	0.893	0.102	-1.051	0.293	0.714	1.117
ARF5	-0.178	0.143	-1.242	0.214	0.837	0.12	-1.359	0.174	0.632	1.108
SND1	0.06	0.148	0.408	0.684	1.062	0.157	0.395	0.692	0.795	1.418
RBM28	-0.086	0.124	-0.693	0.488	0.918	0.114	-0.723	0.469	0.72	1.17
METTL2B	-0.105	0.138	-0.765	0.444	0.9	0.124	-0.807	0.42	0.687	1.179
FLNC	0.06	0.03	1.984	0.047	1.062	0.032	1.926	0.054	1.001	1.127
CEP41	0.1	0.091	1.102	0.27	1.105	0.1	1.049	0.294	0.925	1.32
CHCHD3	0.132	0.132	0.998	0.318	1.141	0.151	0.935	0.35	0.881	1.478
EXOC4	-0.27	0.139	-1.941	0.052	0.763	0.106	-2.229	0.026	0.581	1.003
AKR1B1	0.025	0.066	0.386	0.699	1.026	0.067	0.382	0.703	0.902	1.167
AKR1B10	0.01	0.028	0.365	0.715	1.01	0.028	0.363	0.716	0.957	1.067
AKR1B15	-0.037	0.039	-0.939	0.348	0.964	0.038	-0.956	0.339	0.892	1.041
WDR91	-0.095	0.086	-1.099	0.272	0.91	0.078	-1.153	0.249	0.768	1.077
CNOT4	-0.305	0.131	-2.322	0.02	0.737	0.097	-2.715	0.007	0.57	0.954
NUP205	-0.102	0.088	-1.161	0.246	0.903	0.08	-1.222	0.222	0.759	1.073
MTPN	-0.023	0.11	-0.21	0.834	0.977	0.107	-0.213	0.832	0.788	1.212
AKR1D1	-0.491	0.415	-1.185	0.236	0.612	0.254	-1.53	0.126	0.271	1.379
KIAA1549	0.023	0.044	0.526	0.599	1.023	0.045	0.52	0.603	0.939	1.116
ZC3HAV1	-0.143	0.114	-1.249	0.212	0.867	0.099	-1.342	0.18	0.693	1.085
FMC1	-0.122	0.094	-1.302	0.193	0.885	0.083	-1.385	0.166	0.737	1.064
LUC7L2	-0.226	0.129	-1.749	0.08	0.798	0.103	-1.963	0.05	0.619	1.028
HIPK2	-0.06	0.07	-0.85	0.395	0.942	0.066	-0.876	0.381	0.821	1.081
PARP12	-0.145	0.091	-1.585	0.113	0.865	0.079	-1.705	0.088	0.724	1.035
BRAF	-0.184	0.107	-1.724	0.085	0.832	0.089	-1.893	0.058	0.674	1.026
AGK	-0.055	0.098	-0.555	0.579	0.947	0.093	-0.57	0.569	0.781	1.148
SSBP1	0.123	0.144	0.856	0.392	1.131	0.163	0.806	0.42	0.853	1.499
PIP	-0.112	0.063	-1.793	0.073	0.894	0.056	-1.897	0.058	0.791	1.011
GSTK1	-0.239	0.114	-2.097	0.036	0.788	0.09	-2.368	0.018	0.63	0.985
CNTNAP2	0.019	0.028	0.657	0.511	1.019	0.029	0.651	0.515	0.964	1.077
ZNF398	-0.348	0.13	-2.672	0.008	0.706	0.092	-3.196	0.001	0.547	0.911
GIMAP5	-0.249	0.083	-2.999	0.003	0.78	0.065	-3.405	0.001	0.663	0.917
ABCB8	-0.416	0.133	-3.136	0.002	0.66	0.087	-3.888	0	0.509	0.856
CDK5	-0.1	0.12	-0.833	0.405	0.905	0.108	-0.876	0.381	0.716	1.144
FASTK	-0.348	0.125	-2.792	0.005	0.706	0.088	-3.339	0.001	0.553	0.902
AGAP3	-0.041	0.123	-0.333	0.739	0.96	0.118	-0.34	0.734	0.754	1.222
SMARCD3	0.091	0.059	1.534	0.125	1.095	0.065	1.466	0.143	0.975	1.231
DPP6	-0.097	0.12	-0.805	0.421	0.908	0.109	-0.846	0.398	0.717	1.149
RNF32	-0.128	0.086	-1.49	0.136	0.88	0.075	-1.589	0.112	0.744	1.041
NOM1	-0.061	0.113	-0.539	0.59	0.941	0.106	-0.556	0.578	0.755	1.174
UBE3C	-0.049	0.108	-0.459	0.646	0.952	0.102	-0.471	0.638	0.771	1.175
DNAJB6	-0.103	0.114	-0.897	0.37	0.902	0.103	-0.945	0.345	0.721	1.129
NCAPG2	-0.086	0.073	-1.177	0.239	0.918	0.067	-1.229	0.219	0.796	1.059
ESYT2	-0.052	0.098	-0.528	0.597	0.95	0.093	-0.542	0.588	0.784	1.15
DLGAP2	-0.155	0.145	-1.065	0.287	0.856	0.125	-1.152	0.249	0.644	1.139
ARHGEF10	0.009	0.069	0.133	0.894	1.009	0.07	0.132	0.895	0.881	1.156
KBTBD11	-0.051	0.067	-0.766	0.444	0.95	0.063	-0.786	0.432	0.834	1.083
MCPH1	-0.217	0.121	-1.801	0.072	0.805	0.097	-2.011	0.044	0.635	1.019
AGPAT5	-0.078	0.087	-0.898	0.369	0.925	0.081	-0.934	0.35	0.779	1.097
MFHAS1	-0.113	0.082	-1.384	0.166	0.893	0.073	-1.466	0.143	0.761	1.048
TNKS	-0.135	0.088	-1.532	0.125	0.874	0.077	-1.641	0.101	0.735	1.038
CNOT7	-0.124	0.116	-1.07	0.285	0.884	0.102	-1.139	0.255	0.705	1.108
MTUS1	-0.093	0.068	-1.363	0.173	0.911	0.062	-1.428	0.153	0.797	1.042
PCM1	-0.219	0.096	-2.281	0.023	0.804	0.077	-2.549	0.011	0.666	0.97
PSD3	-0.056	0.052	-1.079	0.281	0.946	0.049	-1.109	0.267	0.855	1.047
ATP6V1B2	-0.293	0.129	-2.271	0.023	0.746	0.096	-2.639	0.008	0.579	0.961
XPO7	-0.147	0.105	-1.4	0.161	0.863	0.091	-1.508	0.131	0.703	1.06
NPM2	-0.064	0.054	-1.186	0.236	0.938	0.051	-1.225	0.221	0.843	1.043
DMTN	-0.036	0.048	-0.746	0.456	0.965	0.046	-0.759	0.448	0.878	1.06
PHYHIP	-0.034	0.057	-0.592	0.554	0.967	0.055	-0.602	0.547	0.865	1.081
PIWIL2	-0.093	0.043	-2.185	0.029	0.911	0.039	-2.29	0.022	0.838	0.99
SORBS3	-0.105	0.102	-1.029	0.303	0.901	0.092	-1.085	0.278	0.738	1.099
NEFM	0.025	0.026	0.939	0.348	1.025	0.027	0.928	0.354	0.974	1.079
NEFL	0.017	0.027	0.629	0.53	1.017	0.028	0.623	0.533	0.964	1.073
DOCK5	0.003	0.087	0.038	0.97	1.003	0.087	0.038	0.97	0.846	1.19
DPYSL2	-0.191	0.074	-2.588	0.01	0.826	0.061	-2.851	0.004	0.715	0.955
PTK2B	-0.07	0.086	-0.813	0.416	0.933	0.08	-0.842	0.4	0.789	1.103
CLU	-0.003	0.035	-0.078	0.938	0.997	0.035	-0.078	0.938	0.93	1.069
KIF13B	-0.167	0.065	-2.557	0.011	0.846	0.055	-2.783	0.005	0.744	0.962
RBPMS	-0.068	0.074	-0.913	0.361	0.935	0.069	-0.945	0.345	0.809	1.081
GTF2E2	0.01	0.111	0.093	0.926	1.01	0.113	0.093	0.926	0.812	1.257
WRN	-0.054	0.078	-0.687	0.492	0.948	0.074	-0.706	0.48	0.813	1.105
NRG1	0.051	0.043	1.192	0.233	1.053	0.045	1.162	0.245	0.968	1.145
MAK16	-0.067	0.104	-0.647	0.517	0.935	0.097	-0.669	0.503	0.763	1.146
ERLIN2	-0.037	0.086	-0.434	0.665	0.964	0.083	-0.442	0.659	0.815	1.14
PLPBP	-0.146	0.089	-1.637	0.102	0.864	0.077	-1.763	0.078	0.726	1.029
EIF4EBP1	-0.045	0.08	-0.567	0.571	0.956	0.076	-0.58	0.562	0.818	1.117
LSM1	-0.043	0.108	-0.403	0.687	0.958	0.103	-0.412	0.681	0.775	1.183
BAG4	-0.028	0.08	-0.355	0.723	0.972	0.078	-0.36	0.719	0.831	1.137
NSD3	-0.141	0.078	-1.804	0.071	0.868	0.068	-1.937	0.053	0.745	1.012
FGFR1	-0.053	0.05	-1.06	0.289	0.948	0.048	-1.089	0.276	0.859	1.046
TACC1	-0.073	0.063	-1.156	0.248	0.93	0.058	-1.199	0.231	0.822	1.052
ZMAT4	-0.094	0.177	-0.528	0.598	0.911	0.161	-0.553	0.58	0.643	1.289
ANK1	0.002	0.044	0.039	0.969	1.002	0.044	0.039	0.969	0.919	1.092
KAT6A	-0.188	0.068	-2.748	0.006	0.829	0.057	-3.023	0.003	0.725	0.948
AP3M2	-0.072	0.074	-0.967	0.333	0.931	0.069	-1.003	0.316	0.805	1.076
IKBKB	-0.315	0.094	-3.336	0.001	0.73	0.069	-3.922	0	0.606	0.878
VDAC3	-0.065	0.104	-0.627	0.531	0.937	0.097	-0.648	0.517	0.765	1.148
HOOK3	-0.215	0.097	-2.219	0.027	0.806	0.078	-2.475	0.013	0.667	0.975
PRKDC	-0.049	0.081	-0.607	0.544	0.952	0.077	-0.623	0.534	0.812	1.116
MCM4	-0.067	0.089	-0.757	0.449	0.935	0.083	-0.783	0.433	0.785	1.113
SNAI2	0.087	0.079	1.105	0.269	1.091	0.086	1.058	0.29	0.935	1.274
PXDNL	-0.126	0.078	-1.618	0.106	0.882	0.069	-1.724	0.085	0.757	1.027
NPBWR1	0.066	0.04	1.664	0.096	1.068	0.042	1.611	0.107	0.988	1.155
ATP6V1H	0.089	0.134	0.661	0.508	1.093	0.147	0.633	0.527	0.84	1.422
TCEA1	0.042	0.114	0.373	0.709	1.043	0.119	0.365	0.715	0.835	1.304
FAM110B	-0.04	0.058	-0.687	0.492	0.961	0.056	-0.7	0.484	0.858	1.077
SDCBP	0.285	0.124	2.299	0.021	1.329	0.165	2.001	0.045	1.043	1.694
RAB2A	0.044	0.149	0.297	0.766	1.045	0.155	0.291	0.771	0.781	1.399
CHD7	0.034	0.074	0.456	0.649	1.034	0.076	0.448	0.654	0.895	1.196
YTHDF3	-0.02	0.111	-0.18	0.857	0.98	0.108	-0.182	0.856	0.789	1.218
PDE7A	0.04	0.076	0.524	0.6	1.04	0.079	0.514	0.607	0.897	1.206
RRS1	0.213	0.109	1.95	0.051	1.238	0.135	1.756	0.079	0.999	1.533
VCPIP1	-0.054	0.106	-0.513	0.608	0.947	0.1	-0.527	0.598	0.77	1.166
COPS5	0.086	0.143	0.599	0.549	1.089	0.156	0.574	0.566	0.823	1.441
CSPP1	-0.108	0.099	-1.085	0.278	0.898	0.089	-1.145	0.252	0.739	1.091
EYA1	0.068	0.051	1.334	0.182	1.071	0.055	1.289	0.197	0.968	1.184
TERF1	0.036	0.112	0.321	0.748	1.037	0.116	0.315	0.753	0.832	1.291
RPL7	0.123	0.111	1.101	0.271	1.13	0.126	1.036	0.3	0.909	1.406
STAU2	-0.091	0.092	-0.988	0.323	0.913	0.084	-1.035	0.301	0.762	1.094
GDAP1	-0.016	0.067	-0.243	0.808	0.984	0.066	-0.245	0.806	0.864	1.121
FABP5	0.001	0.035	0.018	0.986	1.001	0.035	0.018	0.986	0.934	1.072
IMPA1	0.062	0.101	0.615	0.538	1.064	0.107	0.596	0.551	0.873	1.297
ZFAND1	0.244	0.124	1.957	0.05	1.276	0.159	1.737	0.082	1	1.628
LRRCC1	-0.05	0.065	-0.779	0.436	0.951	0.061	-0.799	0.424	0.838	1.079
CA1	-0.332	0.485	-0.684	0.494	0.717	0.348	-0.812	0.417	0.277	1.856
CA2	-0.011	0.037	-0.303	0.762	0.989	0.036	-0.305	0.761	0.921	1.062
NBN	0.031	0.098	0.314	0.753	1.031	0.101	0.309	0.757	0.851	1.25
DECR1	-0.12	0.114	-1.057	0.291	0.887	0.101	-1.123	0.261	0.709	1.108
RBM12B	-0.098	0.083	-1.171	0.241	0.907	0.076	-1.231	0.218	0.77	1.068
CCNE2	-0.073	0.062	-1.17	0.242	0.93	0.058	-1.213	0.225	0.824	1.05
UQCRB	0.149	0.112	1.331	0.183	1.161	0.13	1.236	0.216	0.932	1.447
MTERF3	0.145	0.108	1.344	0.179	1.156	0.124	1.251	0.211	0.936	1.427
MTDH	0.212	0.121	1.75	0.08	1.236	0.15	1.577	0.115	0.975	1.567
RPL30	0.178	0.129	1.377	0.168	1.194	0.154	1.262	0.207	0.928	1.538
POP1	0.079	0.096	0.822	0.411	1.082	0.104	0.79	0.43	0.897	1.306
STK3	0.246	0.127	1.933	0.053	1.279	0.163	1.714	0.087	0.997	1.641
COX6C	0.046	0.093	0.489	0.625	1.047	0.098	0.478	0.633	0.872	1.257
RNF19A	-0.157	0.077	-2.05	0.04	0.854	0.066	-2.22	0.026	0.735	0.993
PABPC1	0.115	0.121	0.957	0.339	1.122	0.135	0.904	0.366	0.886	1.422
YWHAZ	0.158	0.116	1.361	0.173	1.171	0.136	1.259	0.208	0.933	1.47
NCALD	-0.143	0.052	-2.759	0.006	0.867	0.045	-2.966	0.003	0.783	0.959
AZIN1	0.2	0.104	1.919	0.055	1.221	0.127	1.74	0.082	0.996	1.497
ATP6V1C1	0.146	0.123	1.188	0.235	1.157	0.142	1.105	0.269	0.909	1.472
DCAF13	0.241	0.121	1.988	0.047	1.272	0.154	1.767	0.077	1.003	1.612
OXR1	-0.073	0.082	-0.888	0.375	0.93	0.076	-0.921	0.357	0.792	1.092
EIF3E	0.347	0.137	2.54	0.011	1.415	0.193	2.146	0.032	1.082	1.85
EMC2	0.087	0.128	0.678	0.498	1.091	0.14	0.65	0.516	0.849	1.401
EIF3H	0.323	0.164	1.97	0.049	1.382	0.227	1.683	0.092	1.002	1.906
UTP23	0.089	0.121	0.733	0.464	1.093	0.133	0.701	0.483	0.862	1.387
RAD21	0.005	0.103	0.048	0.962	1.005	0.103	0.048	0.962	0.822	1.229
SNTB1	-0.004	0.064	-0.064	0.949	0.996	0.064	-0.064	0.949	0.878	1.129
TBC1D31	0.006	0.1	0.06	0.953	1.006	0.1	0.059	0.953	0.828	1.223
ATAD2	-0.022	0.072	-0.31	0.757	0.978	0.07	-0.313	0.754	0.85	1.126
NDUFB9	0.072	0.103	0.7	0.484	1.075	0.111	0.675	0.5	0.878	1.315
WASHC5	0.114	0.112	1.016	0.309	1.12	0.125	0.961	0.337	0.9	1.394
EFR3A	0.072	0.098	0.734	0.463	1.075	0.105	0.708	0.479	0.887	1.302
NDRG1	0.079	0.062	1.286	0.199	1.083	0.067	1.236	0.216	0.959	1.222
KHDRBS3	0.029	0.053	0.546	0.585	1.029	0.055	0.538	0.591	0.928	1.142
TRAPPC9	-0.086	0.105	-0.817	0.414	0.918	0.096	-0.852	0.394	0.748	1.127
AGO2	-0.055	0.098	-0.563	0.574	0.946	0.093	-0.579	0.563	0.781	1.146
PTK2	0.032	0.112	0.289	0.773	1.033	0.115	0.284	0.776	0.83	1.285
ADGRB1	0.024	0.042	0.555	0.579	1.024	0.043	0.548	0.584	0.942	1.113
THEM6	-0.072	0.081	-0.888	0.375	0.931	0.075	-0.921	0.357	0.794	1.09
LYNX1	-0.086	0.034	-2.51	0.012	0.917	0.032	-2.621	0.009	0.858	0.981
LY6H	0	0.1	0.002	0.998	1	0.1	0.002	0.998	0.821	1.218
TOP1MT	0.169	0.085	1.977	0.048	1.184	0.101	1.819	0.069	1.001	1.4
EEF1D	-0.046	0.134	-0.342	0.732	0.955	0.128	-0.35	0.726	0.735	1.241
PYCR3	-0.033	0.099	-0.336	0.737	0.967	0.096	-0.342	0.733	0.796	1.175
FAM83H	-0.019	0.103	-0.182	0.856	0.981	0.101	-0.184	0.854	0.803	1.2
SCRIB	-0.077	0.083	-0.928	0.353	0.926	0.077	-0.965	0.335	0.787	1.089
PUF60	0.079	0.138	0.574	0.566	1.082	0.149	0.552	0.581	0.826	1.417
EPPK1	-0.056	0.045	-1.241	0.215	0.945	0.043	-1.276	0.202	0.865	1.033
PLEC	0.032	0.083	0.38	0.704	1.032	0.086	0.374	0.708	0.877	1.215
SPATC1	-0.377	0.168	-2.243	0.025	0.686	0.115	-2.723	0.006	0.494	0.954
EXOSC4	0.038	0.09	0.423	0.672	1.039	0.093	0.415	0.678	0.871	1.239
CYC1	0.062	0.121	0.515	0.606	1.064	0.129	0.5	0.617	0.84	1.35
BOP1	0.088	0.091	0.958	0.338	1.092	0.1	0.918	0.359	0.913	1.306
HSF1	0.193	0.151	1.285	0.199	1.213	0.183	1.168	0.243	0.903	1.63
CPSF1	-0.152	0.119	-1.273	0.203	0.859	0.102	-1.374	0.169	0.68	1.085
FOXH1	-0.087	0.078	-1.12	0.263	0.917	0.071	-1.17	0.242	0.788	1.067
ARHGAP39	-0.015	0.083	-0.186	0.852	0.985	0.081	-0.188	0.851	0.838	1.158
RPL8	0.096	0.102	0.943	0.346	1.101	0.112	0.899	0.369	0.902	1.344
SMARCA2	-0.095	0.063	-1.509	0.131	0.909	0.057	-1.584	0.113	0.803	1.029
PUM3	0.006	0.089	0.071	0.944	1.006	0.09	0.071	0.944	0.845	1.199
AK3	-0.082	0.094	-0.874	0.382	0.921	0.086	-0.911	0.362	0.767	1.107
RCL1	0.031	0.096	0.32	0.749	1.031	0.099	0.315	0.752	0.854	1.246
PLGRKT	0.059	0.084	0.698	0.485	1.06	0.089	0.678	0.498	0.899	1.25
RANBP6	0.098	0.088	1.111	0.267	1.103	0.097	1.058	0.29	0.928	1.311
UHRF2	0.06	0.088	0.68	0.496	1.062	0.094	0.66	0.509	0.893	1.263
PTPRD	0.033	0.036	0.914	0.361	1.033	0.037	0.899	0.369	0.963	1.108
SNAPC3	0.13	0.106	1.228	0.219	1.138	0.12	1.152	0.249	0.926	1.4
CNTLN	-0.053	0.07	-0.755	0.45	0.948	0.067	-0.775	0.438	0.826	1.089
SH3GL2	0.047	0.148	0.314	0.753	1.048	0.156	0.307	0.759	0.783	1.402
RPS6	0.128	0.091	1.398	0.162	1.136	0.104	1.312	0.189	0.95	1.359
CDKN2A	-0.066	0.023	-2.827	0.005	0.936	0.022	-2.922	0.003	0.894	0.98
ELAVL2	0.008	0.039	0.196	0.844	1.008	0.039	0.196	0.845	0.934	1.087
C9orf72	0.05	0.069	0.727	0.467	1.052	0.073	0.709	0.478	0.918	1.205
DDX58	-0.041	0.055	-0.749	0.454	0.96	0.053	-0.765	0.444	0.861	1.069
TOPORS	-0.067	0.091	-0.735	0.462	0.935	0.085	-0.76	0.447	0.783	1.118
NDUFB6	0.023	0.105	0.214	0.831	1.023	0.108	0.211	0.833	0.832	1.257
DNAJA1	0.05	0.099	0.501	0.617	1.051	0.104	0.488	0.625	0.866	1.276
SMU1	-0.067	0.133	-0.504	0.614	0.935	0.124	-0.521	0.602	0.721	1.213
NFX1	-0.215	0.114	-1.895	0.058	0.806	0.092	-2.115	0.034	0.645	1.007
NOL6	-0.043	0.097	-0.445	0.656	0.958	0.093	-0.455	0.649	0.792	1.158
UBAP2	0.069	0.099	0.701	0.483	1.072	0.106	0.678	0.498	0.883	1.301
DCAF12	-0.015	0.103	-0.146	0.884	0.985	0.102	-0.147	0.883	0.805	1.205
RPP25L	-0.012	0.093	-0.13	0.896	0.988	0.092	-0.131	0.896	0.823	1.186
DCTN3	-0.084	0.116	-0.729	0.466	0.919	0.106	-0.761	0.447	0.732	1.153
CCL21	-0.061	0.032	-1.924	0.054	0.941	0.03	-1.984	0.047	0.884	1.001
PHF24	0.022	0.05	0.439	0.66	1.022	0.051	0.435	0.664	0.927	1.127
DNAJB5	0.036	0.068	0.521	0.602	1.036	0.071	0.512	0.609	0.906	1.185
VCP	-0.049	0.115	-0.429	0.668	0.952	0.109	-0.44	0.66	0.76	1.192
STOML2	0.06	0.101	0.589	0.556	1.061	0.108	0.572	0.568	0.87	1.295
TPM2	0.07	0.043	1.631	0.103	1.073	0.046	1.575	0.115	0.986	1.167
TLN1	-0.02	0.078	-0.254	0.799	0.98	0.076	-0.257	0.797	0.842	1.142
HINT2	0.024	0.068	0.356	0.722	1.024	0.069	0.352	0.725	0.897	1.169
GLIPR2	-0.121	0.067	-1.795	0.073	0.886	0.06	-1.908	0.056	0.776	1.011
GRHPR	-0.045	0.119	-0.379	0.705	0.956	0.114	-0.387	0.699	0.756	1.208
POLR1E	0.021	0.104	0.206	0.837	1.022	0.107	0.204	0.839	0.833	1.254
EXOSC3	0.111	0.107	1.037	0.3	1.117	0.119	0.981	0.326	0.906	1.377
ALDH1B1	0.135	0.062	2.176	0.03	1.144	0.071	2.036	0.042	1.013	1.292
TRPM3	0.068	0.11	0.619	0.536	1.071	0.118	0.598	0.55	0.862	1.329
ALDH1A1	-0.004	0.027	-0.146	0.884	0.996	0.026	-0.147	0.883	0.946	1.049
ANXA1	-0.07	0.054	-1.285	0.199	0.933	0.051	-1.331	0.183	0.839	1.037
GNA14	-0.207	0.099	-2.092	0.036	0.813	0.081	-2.325	0.02	0.669	0.987
GNAQ	-0.139	0.124	-1.122	0.262	0.87	0.108	-1.203	0.229	0.683	1.109
CEP78	-0.096	0.087	-1.113	0.266	0.908	0.079	-1.168	0.243	0.766	1.076
HNRNPK	0.242	0.189	1.283	0.199	1.274	0.24	1.14	0.254	0.88	1.844
SECISBP2	-0.101	0.128	-0.792	0.429	0.904	0.116	-0.833	0.405	0.703	1.161
DIRAS2	0.103	0.052	2.001	0.045	1.109	0.057	1.901	0.057	1.002	1.227
SYK	-0.104	0.063	-1.651	0.099	0.901	0.057	-1.739	0.082	0.797	1.02
AUH	-0.146	0.106	-1.371	0.17	0.865	0.092	-1.475	0.14	0.702	1.065
NOL8	-0.083	0.117	-0.71	0.478	0.92	0.108	-0.74	0.459	0.731	1.158
OGN	-0.014	0.042	-0.328	0.743	0.986	0.041	-0.33	0.741	0.909	1.071
IPPK	0.014	0.065	0.215	0.83	1.014	0.066	0.214	0.831	0.893	1.152
FAM120A	0.184	0.138	1.332	0.183	1.202	0.166	1.217	0.224	0.917	1.575
HABP4	0.079	0.103	0.763	0.445	1.082	0.111	0.734	0.463	0.884	1.324
CDC14B	-0.138	0.068	-2.047	0.041	0.871	0.059	-2.195	0.028	0.763	0.994
TDRD7	0.026	0.086	0.303	0.762	1.026	0.089	0.299	0.765	0.867	1.215
TMOD1	0.083	0.038	2.187	0.029	1.086	0.041	2.099	0.036	1.009	1.17
NCBP1	0.078	0.134	0.581	0.561	1.081	0.144	0.559	0.576	0.832	1.404
CORO2A	0.005	0.069	0.073	0.942	1.005	0.069	0.073	0.942	0.878	1.15
GABBR2	-0.027	0.088	-0.303	0.762	0.974	0.086	-0.307	0.759	0.819	1.158
TGFBR1	0.058	0.098	0.585	0.558	1.059	0.104	0.569	0.569	0.873	1.285
SEC61B	0.13	0.145	0.896	0.37	1.138	0.165	0.84	0.401	0.857	1.512
ERP44	0.422	0.158	2.671	0.008	1.525	0.241	2.179	0.029	1.119	2.079
TEX10	0.112	0.133	0.842	0.4	1.118	0.149	0.796	0.426	0.862	1.451
ALDOB	-0.044	0.15	-0.292	0.77	0.957	0.143	-0.298	0.765	0.714	1.284
RNF20	0.013	0.127	0.106	0.916	1.014	0.128	0.105	0.916	0.791	1.299
SMC2	-0.02	0.075	-0.267	0.79	0.98	0.073	-0.269	0.788	0.847	1.135
TAL2	-0.174	0.236	-0.738	0.46	0.84	0.198	-0.807	0.42	0.529	1.334
ZNF462	0.044	0.079	0.56	0.575	1.045	0.082	0.548	0.584	0.896	1.219
RAD23B	0.198	0.138	1.437	0.151	1.219	0.168	1.304	0.192	0.93	1.597
KLF4	-0.116	0.058	-1.992	0.046	0.891	0.052	-2.112	0.035	0.795	0.998
TMEM245	0.155	0.112	1.391	0.164	1.168	0.13	1.288	0.198	0.938	1.453
TXN	0.152	0.08	1.897	0.058	1.164	0.093	1.76	0.078	0.995	1.362
ECPAS	-0.026	0.146	-0.176	0.86	0.975	0.142	-0.178	0.859	0.733	1.297
PTBP3	0.01	0.118	0.082	0.935	1.01	0.119	0.081	0.935	0.801	1.273
HSDL2	-0.079	0.12	-0.656	0.512	0.924	0.111	-0.682	0.495	0.73	1.17
FKBP15	0.015	0.127	0.117	0.907	1.015	0.129	0.117	0.907	0.792	1.302
PRPF4	0.181	0.114	1.589	0.112	1.199	0.137	1.453	0.146	0.959	1.5
POLE3	0.162	0.126	1.288	0.198	1.176	0.148	1.189	0.234	0.919	1.504
ATP6V1G1	0.218	0.145	1.506	0.132	1.244	0.18	1.353	0.176	0.936	1.653
TNC	0.009	0.038	0.227	0.821	1.009	0.039	0.226	0.821	0.936	1.088
CDK5RAP2	-0.021	0.096	-0.216	0.829	0.979	0.094	-0.218	0.827	0.811	1.183
CNTRL	-0.075	0.07	-1.075	0.282	0.928	0.065	-1.116	0.264	0.809	1.064
RAB14	0.017	0.152	0.114	0.909	1.018	0.155	0.113	0.91	0.755	1.372
GSN	0.018	0.092	0.198	0.843	1.018	0.094	0.196	0.844	0.85	1.221
STOM	-0.135	0.094	-1.435	0.151	0.874	0.082	-1.536	0.125	0.727	1.051
DAB2IP	-0.018	0.09	-0.201	0.841	0.982	0.088	-0.202	0.84	0.824	1.171
MRRF	0.092	0.125	0.732	0.464	1.096	0.137	0.7	0.484	0.858	1.401
RC3H2	0.099	0.125	0.799	0.424	1.105	0.138	0.76	0.447	0.865	1.41
RABGAP1	-0.036	0.116	-0.314	0.754	0.964	0.112	-0.32	0.749	0.768	1.211
STRBP	0.036	0.078	0.459	0.646	1.036	0.081	0.451	0.652	0.89	1.207
NEK6	0.134	0.086	1.565	0.118	1.144	0.098	1.464	0.143	0.967	1.353
RPL35	0.102	0.09	1.132	0.257	1.108	0.1	1.076	0.282	0.928	1.322
SCAI	-0.172	0.091	-1.902	0.057	0.842	0.076	-2.076	0.038	0.705	1.005
PPP6C	0.134	0.159	0.839	0.402	1.143	0.182	0.785	0.432	0.836	1.562
HSPA5	0.332	0.128	2.587	0.01	1.394	0.179	2.201	0.028	1.084	1.794
GAPVD1	0.046	0.128	0.359	0.72	1.047	0.134	0.351	0.726	0.814	1.347
ZNF79	-0.184	0.119	-1.544	0.123	0.832	0.099	-1.695	0.09	0.659	1.051
RPL12	0.252	0.109	2.303	0.021	1.286	0.141	2.036	0.042	1.038	1.593
LRSAM1	-0.088	0.132	-0.669	0.504	0.916	0.121	-0.699	0.485	0.707	1.186
STXBP1	0.103	0.073	1.424	0.154	1.109	0.081	1.353	0.176	0.962	1.279
CDK9	0.133	0.158	0.842	0.4	1.142	0.18	0.789	0.43	0.838	1.555
AK1	0.026	0.088	0.297	0.766	1.027	0.09	0.293	0.769	0.864	1.22
DNM1	0.007	0.051	0.132	0.895	1.007	0.051	0.131	0.896	0.911	1.112
GOLGA2	-0.017	0.119	-0.139	0.89	0.984	0.117	-0.14	0.889	0.778	1.243
TRUB2	-0.009	0.143	-0.061	0.952	0.991	0.142	-0.061	0.951	0.749	1.312
SLC27A4	-0.047	0.091	-0.516	0.606	0.954	0.087	-0.528	0.597	0.797	1.141
ODF2	0.049	0.128	0.378	0.705	1.05	0.135	0.369	0.712	0.816	1.35
GLE1	-0.046	0.114	-0.404	0.686	0.955	0.109	-0.414	0.679	0.764	1.194
SPTAN1	-0.211	0.139	-1.523	0.128	0.81	0.112	-1.695	0.09	0.617	1.062
SET	0.334	0.149	2.239	0.025	1.396	0.208	1.904	0.057	1.042	1.869
SPOUT1	-0.073	0.132	-0.552	0.581	0.93	0.123	-0.573	0.567	0.717	1.205
LRRC8A	0.152	0.09	1.692	0.091	1.164	0.104	1.57	0.116	0.976	1.387
SH3GLB2	-0.126	0.099	-1.277	0.202	0.881	0.087	-1.361	0.173	0.726	1.07
CRAT	0.016	0.046	0.355	0.723	1.017	0.047	0.352	0.725	0.928	1.113
NTMT1	0.246	0.116	2.132	0.033	1.279	0.148	1.889	0.059	1.02	1.604
FUBP3	0.159	0.132	1.201	0.23	1.172	0.155	1.11	0.267	0.905	1.518
EXOSC2	0.157	0.116	1.355	0.175	1.17	0.136	1.254	0.21	0.932	1.469
ABL1	-0.039	0.097	-0.4	0.689	0.962	0.093	-0.408	0.683	0.796	1.163
PRRC2B	-0.09	0.069	-1.305	0.192	0.914	0.063	-1.365	0.172	0.798	1.046
RAPGEF1	-0.049	0.088	-0.555	0.579	0.953	0.084	-0.568	0.57	0.802	1.131
NTNG2	-0.08	0.087	-0.924	0.355	0.923	0.08	-0.962	0.336	0.779	1.094
DDX31	0.077	0.143	0.535	0.593	1.08	0.154	0.515	0.606	0.816	1.429
TSC1	-0.217	0.131	-1.654	0.098	0.805	0.106	-1.848	0.065	0.622	1.041
SURF6	0.011	0.111	0.101	0.92	1.011	0.112	0.1	0.92	0.813	1.257
RPL7A	0.076	0.113	0.669	0.503	1.078	0.122	0.645	0.519	0.864	1.346
REXO4	0.107	0.125	0.858	0.391	1.113	0.139	0.813	0.416	0.871	1.422
WDR5	0.01	0.131	0.074	0.941	1.01	0.132	0.074	0.941	0.782	1.305
OLFM1	-0.02	0.031	-0.626	0.531	0.981	0.031	-0.632	0.527	0.922	1.043
CAMSAP1	-0.19	0.099	-1.916	0.055	0.827	0.082	-2.11	0.035	0.682	1.004
GPSM1	0.043	0.07	0.624	0.533	1.044	0.073	0.61	0.542	0.911	1.197
SNAPC4	-0.175	0.107	-1.625	0.104	0.84	0.09	-1.775	0.076	0.68	1.037
NOTCH1	-0.138	0.063	-2.205	0.027	0.871	0.054	-2.364	0.018	0.771	0.985
EDF1	-0.076	0.105	-0.723	0.47	0.927	0.098	-0.751	0.452	0.754	1.139
TRAF2	-0.162	0.088	-1.842	0.065	0.85	0.075	-2	0.045	0.715	1.01
CLIC3	-0.041	0.039	-1.074	0.283	0.959	0.037	-1.097	0.273	0.89	1.035
GRIN1	-0.053	0.067	-0.796	0.426	0.948	0.063	-0.818	0.413	0.832	1.081
SSNA1	-0.071	0.117	-0.605	0.545	0.932	0.109	-0.627	0.531	0.741	1.172
TUBB4B	-0.014	0.104	-0.134	0.893	0.986	0.102	-0.135	0.892	0.805	1.208
TUBB8	-0.332	0.235	-1.413	0.158	0.717	0.169	-1.677	0.094	0.452	1.137
LARP4B	-0.272	0.126	-2.151	0.031	0.762	0.096	-2.472	0.013	0.595	0.976
GTPBP4	0.147	0.128	1.143	0.253	1.158	0.149	1.063	0.288	0.9	1.49
WDR37	-0.26	0.09	-2.872	0.004	0.771	0.07	-3.28	0.001	0.646	0.921
ADARB2	-0.12	0.049	-2.436	0.015	0.887	0.044	-2.588	0.01	0.805	0.977
PFKP	0.269	0.098	2.744	0.006	1.308	0.128	2.407	0.016	1.08	1.585
AKR1E2	-0.049	0.061	-0.809	0.418	0.952	0.058	-0.83	0.407	0.845	1.072
AKR1C1	0.021	0.027	0.795	0.427	1.022	0.028	0.787	0.432	0.969	1.077
AKR1C2	0.023	0.027	0.838	0.402	1.023	0.027	0.829	0.407	0.97	1.078
AKR1C3	0.062	0.029	2.171	0.03	1.064	0.03	2.105	0.035	1.006	1.125
AKR1C4	0.227	0.116	1.953	0.051	1.255	0.146	1.747	0.081	0.999	1.577
CALML5	-0.099	0.023	-4.245	0	0.906	0.021	-4.462	0	0.866	0.948
GDI2	0.018	0.171	0.107	0.915	1.018	0.174	0.106	0.916	0.729	1.423
RBM17	-0.052	0.14	-0.37	0.711	0.95	0.133	-0.38	0.704	0.722	1.249
PRKCQ	0.023	0.055	0.415	0.678	1.023	0.056	0.41	0.682	0.918	1.14
KIN	-0.088	0.138	-0.635	0.525	0.916	0.126	-0.664	0.507	0.699	1.2
ATP5F1C	-0.01	0.141	-0.068	0.946	0.991	0.14	-0.068	0.946	0.752	1.306
CELF2	-0.162	0.052	-3.122	0.002	0.85	0.044	-3.39	0.001	0.768	0.941
UPF2	-0.127	0.11	-1.153	0.249	0.881	0.097	-1.229	0.219	0.709	1.093
PRPF18	-0.042	0.153	-0.274	0.784	0.959	0.147	-0.28	0.78	0.71	1.295
SUV39H2	-0.114	0.101	-1.13	0.259	0.892	0.09	-1.197	0.231	0.732	1.088
RPP38	-0.145	0.142	-1.022	0.307	0.865	0.123	-1.1	0.271	0.654	1.143
FAM171A1	-0.063	0.043	-1.449	0.147	0.939	0.041	-1.496	0.135	0.863	1.022
MINDY3	-0.068	0.134	-0.509	0.611	0.934	0.125	-0.527	0.598	0.719	1.214
TRDMT1	0.063	0.104	0.609	0.542	1.065	0.11	0.591	0.555	0.869	1.305
VIM	-0.008	0.064	-0.131	0.896	0.992	0.063	-0.131	0.895	0.876	1.123
NEBL	-0.016	0.049	-0.321	0.748	0.984	0.048	-0.324	0.746	0.894	1.084
PIP4K2A	-0.152	0.097	-1.562	0.118	0.859	0.083	-1.687	0.092	0.71	1.039
KIAA1217	-0.238	0.086	-2.752	0.006	0.788	0.068	-3.107	0.002	0.666	0.934
ARHGAP21	-0.008	0.092	-0.085	0.933	0.992	0.091	-0.085	0.932	0.829	1.187
GPR158	0.031	0.041	0.742	0.458	1.031	0.043	0.731	0.465	0.951	1.119
ABI1	-0.144	0.114	-1.265	0.206	0.866	0.099	-1.361	0.174	0.693	1.082
ANKRD26	-0.088	0.091	-0.962	0.336	0.916	0.084	-1.006	0.315	0.766	1.095
YME1L1	0.058	0.133	0.435	0.664	1.06	0.141	0.422	0.673	0.816	1.375
ACBD5	-0.078	0.099	-0.787	0.431	0.925	0.091	-0.818	0.413	0.762	1.123
MPP7	-0.01	0.056	-0.181	0.857	0.99	0.056	-0.182	0.856	0.886	1.105
MTPAP	-0.02	0.12	-0.164	0.87	0.981	0.117	-0.166	0.869	0.776	1.24
KIF5B	-0.068	0.117	-0.581	0.561	0.934	0.109	-0.601	0.548	0.743	1.175
ITGB1	0.072	0.063	1.137	0.255	1.074	0.068	1.098	0.272	0.949	1.216
CCNY	-0.07	0.13	-0.541	0.589	0.932	0.121	-0.56	0.575	0.723	1.202
FZD8	0.026	0.055	0.472	0.637	1.026	0.057	0.466	0.641	0.921	1.143
BMS1	0.221	0.168	1.318	0.187	1.248	0.21	1.183	0.237	0.898	1.734
HNRNPF	0.063	0.131	0.484	0.628	1.065	0.139	0.469	0.639	0.824	1.377
TIMM23	0.301	0.167	1.8	0.072	1.351	0.226	1.555	0.12	0.974	1.873
NCOA4	-0.025	0.096	-0.259	0.796	0.976	0.093	-0.262	0.793	0.809	1.177
GPRIN2	-0.148	0.055	-2.668	0.008	0.863	0.048	-2.875	0.004	0.774	0.962
MAPK8	-0.054	0.105	-0.515	0.606	0.947	0.099	-0.53	0.596	0.772	1.163
OGDHL	-0.017	0.04	-0.426	0.67	0.983	0.04	-0.429	0.668	0.909	1.064
PARG	0.133	0.137	0.973	0.331	1.142	0.156	0.911	0.363	0.874	1.494
CSTF2T	0.064	0.106	0.608	0.543	1.066	0.113	0.589	0.556	0.867	1.312
CISD1	0.055	0.115	0.483	0.629	1.057	0.121	0.47	0.638	0.844	1.323
TFAM	0.097	0.116	0.835	0.404	1.102	0.128	0.796	0.426	0.877	1.384
BICC1	-0.036	0.049	-0.745	0.456	0.964	0.047	-0.759	0.448	0.877	1.061
ANK3	-0.119	0.057	-2.102	0.036	0.887	0.05	-2.233	0.026	0.794	0.992
CDK1	0.034	0.086	0.39	0.697	1.034	0.089	0.383	0.702	0.873	1.225
ZNF365	0.104	0.049	2.152	0.031	1.11	0.054	2.044	0.041	1.009	1.221
JMJD1C	-0.038	0.085	-0.451	0.652	0.962	0.082	-0.46	0.646	0.814	1.137
HNRNPH3	0.061	0.136	0.447	0.655	1.063	0.145	0.434	0.664	0.814	1.389
CCAR1	-0.039	0.13	-0.301	0.763	0.962	0.125	-0.307	0.759	0.746	1.24
DDX50	0.222	0.167	1.332	0.183	1.249	0.208	1.194	0.232	0.901	1.732
DDX21	0.164	0.092	1.785	0.074	1.178	0.108	1.647	0.1	0.984	1.409
SUPV3L1	0.134	0.154	0.87	0.384	1.144	0.177	0.814	0.416	0.845	1.548
HK1	0.4	0.126	3.172	0.002	1.492	0.188	2.614	0.009	1.165	1.91
FAM241B	0.153	0.064	2.389	0.017	1.165	0.075	2.215	0.027	1.028	1.321
SAR1A	0.434	0.194	2.239	0.025	1.544	0.3	1.816	0.069	1.056	2.258
PPA1	0.15	0.128	1.176	0.24	1.162	0.148	1.092	0.275	0.905	1.493
EIF4EBP2	-0.102	0.134	-0.762	0.446	0.903	0.121	-0.803	0.422	0.694	1.174
ASCC1	0.246	0.136	1.814	0.07	1.279	0.174	1.608	0.108	0.98	1.669
DDIT4	0.109	0.058	1.894	0.058	1.115	0.064	1.794	0.073	0.996	1.249
MCU	0.053	0.118	0.45	0.653	1.054	0.124	0.438	0.661	0.837	1.328
ANXA7	-0.01	0.129	-0.077	0.939	0.99	0.128	-0.077	0.938	0.769	1.276
PPP3CB	0.101	0.143	0.707	0.479	1.107	0.158	0.673	0.501	0.836	1.465
SEC24C	0.045	0.064	0.705	0.481	1.046	0.067	0.689	0.491	0.923	1.185
CAMK2G	0.026	0.116	0.22	0.826	1.026	0.119	0.217	0.828	0.817	1.288
VCL	0.155	0.097	1.595	0.111	1.168	0.114	1.477	0.14	0.965	1.414
ADK	0.325	0.127	2.566	0.01	1.385	0.176	2.19	0.029	1.08	1.775
VDAC2	0.345	0.154	2.24	0.025	1.412	0.218	1.894	0.058	1.044	1.911
ZNF503	-0.041	0.082	-0.498	0.619	0.96	0.078	-0.508	0.611	0.818	1.127
POLR3A	0.087	0.155	0.557	0.578	1.09	0.169	0.533	0.594	0.804	1.479
RPS24	0.147	0.106	1.384	0.166	1.158	0.123	1.287	0.198	0.941	1.425
PPIF	0.106	0.083	1.271	0.204	1.112	0.092	1.206	0.228	0.944	1.308
EIF5AL1	-0.059	0.046	-1.279	0.201	0.943	0.044	-1.318	0.188	0.861	1.032
ANXA11	-0.023	0.119	-0.194	0.847	0.977	0.116	-0.196	0.845	0.775	1.233
MAT1A	0.079	0.053	1.505	0.132	1.083	0.057	1.447	0.148	0.976	1.201
MMRN2	-0.15	0.081	-1.859	0.063	0.861	0.07	-2.006	0.045	0.735	1.008
SNCG	-0.014	0.044	-0.327	0.743	0.986	0.043	-0.33	0.742	0.904	1.075
ATAD1	0.39	0.142	2.752	0.006	1.477	0.21	2.279	0.023	1.119	1.951
PTEN	0.001	0.109	0.013	0.99	1.001	0.109	0.013	0.99	0.81	1.239
KIF20B	0.005	0.08	0.062	0.951	1.005	0.081	0.062	0.951	0.859	1.176
RPP30	0.023	0.129	0.178	0.859	1.023	0.132	0.176	0.861	0.795	1.317
CPEB3	-0.215	0.079	-2.707	0.007	0.807	0.064	-3.02	0.003	0.69	0.942
KIF11	0.005	0.084	0.057	0.955	1.005	0.085	0.057	0.955	0.852	1.185
EXOC6	0.053	0.082	0.649	0.516	1.055	0.087	0.632	0.527	0.898	1.239
CEP55	0.101	0.085	1.197	0.231	1.107	0.094	1.139	0.255	0.937	1.306
LGI1	-0.004	0.229	-0.018	0.986	0.996	0.228	-0.018	0.986	0.636	1.56
NOC3L	0.149	0.126	1.186	0.236	1.161	0.146	1.102	0.271	0.907	1.487
PDLIM1	0.006	0.112	0.058	0.954	1.007	0.112	0.058	0.954	0.809	1.253
SORBS1	0.023	0.049	0.476	0.634	1.024	0.05	0.47	0.638	0.93	1.127
ALDH18A1	0.064	0.125	0.509	0.611	1.066	0.133	0.493	0.622	0.834	1.361
ENTPD1	-0.241	0.087	-2.757	0.006	0.786	0.069	-3.117	0.002	0.662	0.933
RRP12	0.036	0.124	0.287	0.774	1.036	0.128	0.282	0.778	0.813	1.321
EXOSC1	0.239	0.157	1.52	0.128	1.271	0.2	1.352	0.176	0.933	1.73
GOLGA7B	0.034	0.038	0.904	0.366	1.035	0.039	0.889	0.374	0.961	1.115
CRTAC1	0.043	0.04	1.089	0.276	1.044	0.042	1.066	0.286	0.966	1.129
CUTC	0.08	0.123	0.649	0.516	1.083	0.133	0.624	0.533	0.851	1.379
ERLIN1	0.138	0.126	1.093	0.274	1.147	0.144	1.021	0.307	0.897	1.468
CHUK	0.091	0.137	0.666	0.506	1.095	0.15	0.636	0.525	0.838	1.433
BLOC1S2	0.118	0.146	0.81	0.418	1.125	0.164	0.764	0.445	0.846	1.497
PKD2L1	-0.135	0.138	-0.981	0.326	0.874	0.12	-1.051	0.293	0.667	1.144
SCD	0.045	0.061	0.738	0.46	1.046	0.064	0.722	0.47	0.928	1.179
NDUFB8	0.053	0.127	0.418	0.676	1.054	0.134	0.407	0.684	0.822	1.352
MRPL43	0.019	0.179	0.107	0.915	1.019	0.182	0.106	0.915	0.718	1.447
TWNK	0.086	0.119	0.725	0.469	1.09	0.13	0.694	0.488	0.863	1.377
LZTS2	-0.032	0.098	-0.328	0.743	0.968	0.095	-0.333	0.739	0.799	1.174
SFXN3	0.182	0.086	2.125	0.034	1.2	0.103	1.942	0.052	1.014	1.42
BTRC	0.01	0.142	0.072	0.943	1.01	0.143	0.071	0.943	0.765	1.333
NPM3	0.265	0.09	2.961	0.003	1.303	0.117	2.601	0.009	1.094	1.553
PPRC1	-0.01	0.133	-0.077	0.939	0.99	0.132	-0.077	0.939	0.762	1.285
NOLC1	0.263	0.131	2.01	0.044	1.301	0.17	1.767	0.077	1.007	1.681
PSD	-0.098	0.086	-1.14	0.254	0.907	0.078	-1.197	0.231	0.767	1.073
ACTR1A	-0.066	0.164	-0.404	0.686	0.936	0.154	-0.418	0.676	0.678	1.291
ARL3	-0.001	0.095	-0.009	0.993	0.999	0.095	-0.009	0.993	0.829	1.204
INA	-0.106	0.046	-2.307	0.021	0.899	0.041	-2.434	0.015	0.822	0.984
ATP5MD	0.105	0.109	0.96	0.337	1.111	0.121	0.911	0.362	0.896	1.376
PDCD11	0.041	0.141	0.29	0.772	1.042	0.147	0.284	0.776	0.79	1.375
NEURL1	-0.013	0.046	-0.286	0.775	0.987	0.046	-0.288	0.773	0.902	1.08
SH3PXD2A	0.001	0.089	0.015	0.988	1.001	0.089	0.015	0.988	0.842	1.191
SLK	-0.002	0.099	-0.02	0.984	0.998	0.099	-0.02	0.984	0.822	1.211
GSTO1	0.26	0.099	2.619	0.009	1.296	0.128	2.306	0.021	1.067	1.574
GSTO2	-0.034	0.043	-0.79	0.43	0.967	0.042	-0.804	0.422	0.888	1.052
ADD3	-0.081	0.06	-1.345	0.179	0.923	0.055	-1.401	0.161	0.82	1.037
SMNDC1	0.282	0.156	1.81	0.07	1.326	0.207	1.577	0.115	0.977	1.8
SMC3	-0.013	0.089	-0.145	0.884	0.987	0.088	-0.146	0.884	0.83	1.175
ABLIM1	-0.144	0.067	-2.16	0.031	0.866	0.058	-2.323	0.02	0.76	0.987
HSPA12A	0.069	0.051	1.357	0.175	1.071	0.054	1.311	0.19	0.97	1.182
SHTN1	0.012	0.103	0.122	0.903	1.013	0.104	0.121	0.904	0.828	1.238
FAM204A	0.158	0.17	0.929	0.353	1.171	0.199	0.86	0.39	0.839	1.636
CACUL1	0.062	0.141	0.439	0.661	1.064	0.15	0.426	0.67	0.807	1.403
EIF3A	0.069	0.103	0.673	0.501	1.072	0.11	0.65	0.516	0.876	1.312
GRK5	-0.061	0.082	-0.74	0.459	0.941	0.077	-0.763	0.446	0.801	1.106
TIAL1	0.126	0.187	0.675	0.5	1.135	0.213	0.634	0.526	0.786	1.638
BAG3	0.204	0.129	1.583	0.114	1.226	0.158	1.432	0.152	0.953	1.577
FGFR2	-0.123	0.055	-2.224	0.026	0.884	0.049	-2.366	0.018	0.794	0.986
TACC2	-0.046	0.082	-0.566	0.572	0.955	0.078	-0.579	0.562	0.813	1.121
PLEKHA1	-0.021	0.083	-0.25	0.802	0.979	0.081	-0.253	0.8	0.832	1.153
IKZF5	-0.167	0.122	-1.376	0.169	0.846	0.103	-1.498	0.134	0.667	1.074
BUB3	0.11	0.154	0.717	0.473	1.117	0.172	0.679	0.497	0.826	1.509
OAT	-0.008	0.087	-0.09	0.928	0.992	0.087	-0.09	0.928	0.836	1.178
FAM53B	-0.387	0.094	-4.116	0	0.679	0.064	-5.025	0	0.565	0.817
BCCIP	0.255	0.148	1.719	0.086	1.29	0.191	1.518	0.129	0.965	1.725
DOCK1	-0.045	0.086	-0.522	0.602	0.956	0.082	-0.534	0.593	0.808	1.131
MKI67	-0.012	0.076	-0.162	0.872	0.988	0.075	-0.163	0.871	0.852	1.146
GLRX3	0.172	0.156	1.1	0.271	1.187	0.185	1.011	0.312	0.874	1.613
DPYSL4	0.035	0.044	0.789	0.43	1.035	0.046	0.776	0.438	0.95	1.129
STK32C	0.002	0.092	0.024	0.981	1.002	0.092	0.024	0.981	0.838	1.199
TUBGCP2	-0.236	0.172	-1.37	0.171	0.79	0.136	-1.546	0.122	0.563	1.107
RIC8A	-0.077	0.139	-0.554	0.58	0.926	0.129	-0.575	0.565	0.705	1.216
PSMD13	0.045	0.13	0.342	0.732	1.046	0.136	0.334	0.738	0.81	1.349
PKP3	-0.033	0.075	-0.442	0.659	0.967	0.073	-0.449	0.653	0.835	1.121
RNH1	-0.168	0.15	-1.121	0.262	0.846	0.126	-1.221	0.222	0.631	1.134
TALDO1	0.1	0.091	1.102	0.271	1.106	0.101	1.048	0.295	0.925	1.322
CEND1	-0.114	0.103	-1.106	0.269	0.892	0.092	-1.172	0.241	0.729	1.092
SLC25A22	-0.029	0.1	-0.293	0.769	0.971	0.097	-0.297	0.766	0.798	1.182
RPLP2	-0.023	0.102	-0.221	0.825	0.978	0.1	-0.223	0.823	0.801	1.194
POLR2L	0.005	0.094	0.055	0.956	1.005	0.095	0.055	0.956	0.835	1.209
AP2A2	-0.212	0.174	-1.219	0.223	0.809	0.141	-1.358	0.175	0.575	1.138
TOLLIP	-0.23	0.125	-1.846	0.065	0.794	0.099	-2.076	0.038	0.622	1.014
CD81	0.067	0.138	0.486	0.627	1.069	0.147	0.47	0.638	0.816	1.401
NAP1L4	-0.286	0.147	-1.944	0.052	0.751	0.111	-2.25	0.024	0.563	1.002
NUP98	-0.004	0.116	-0.038	0.97	0.996	0.116	-0.038	0.97	0.793	1.25
RHOG	-0.251	0.147	-1.703	0.089	0.778	0.115	-1.936	0.053	0.583	1.039
RRM1	-0.038	0.113	-0.34	0.734	0.962	0.108	-0.347	0.729	0.772	1.2
TRIM21	-0.019	0.078	-0.242	0.809	0.981	0.076	-0.244	0.807	0.842	1.143
TRIM22	-0.067	0.048	-1.413	0.158	0.935	0.045	-1.462	0.144	0.851	1.026
TRIM3	-0.171	0.11	-1.562	0.118	0.843	0.092	-1.704	0.088	0.68	1.045
RRP8	-0.058	0.167	-0.346	0.729	0.944	0.158	-0.357	0.721	0.68	1.31
ILK	0.095	0.088	1.08	0.28	1.1	0.097	1.03	0.303	0.925	1.308
TPP1	0.215	0.104	2.07	0.038	1.24	0.129	1.862	0.063	1.012	1.521
MRPL17	0.179	0.134	1.331	0.183	1.196	0.161	1.219	0.223	0.919	1.556
CYB5R2	-0.094	0.058	-1.633	0.102	0.91	0.052	-1.713	0.087	0.813	1.019
EIF3F	0.011	0.146	0.075	0.94	1.011	0.148	0.074	0.941	0.759	1.347
RPL27A	0.055	0.106	0.523	0.601	1.057	0.112	0.509	0.611	0.859	1.3
IPO7	0.24	0.111	2.173	0.03	1.272	0.141	1.931	0.053	1.024	1.58
SBF2	-0.003	0.084	-0.03	0.976	0.997	0.084	-0.031	0.976	0.846	1.176
EIF4G2	0.005	0.124	0.041	0.967	1.005	0.124	0.041	0.968	0.789	1.28
COPB1	0.271	0.127	2.13	0.033	1.312	0.167	1.865	0.062	1.022	1.684
RPS13	0.079	0.118	0.667	0.505	1.082	0.127	0.642	0.521	0.859	1.362
PIK3C2A	-0.013	0.087	-0.151	0.88	0.987	0.086	-0.152	0.879	0.832	1.17
GTF2H1	0.107	0.146	0.731	0.465	1.113	0.163	0.693	0.488	0.835	1.483
LDHA	0.208	0.099	2.105	0.035	1.231	0.122	1.901	0.057	1.014	1.494
TSG101	0.298	0.169	1.765	0.078	1.347	0.227	1.527	0.127	0.968	1.875
SPTY2D1	0.035	0.123	0.284	0.776	1.036	0.127	0.28	0.78	0.814	1.317
SVIP	-0.091	0.044	-2.061	0.039	0.913	0.04	-2.158	0.031	0.837	0.996
CCDC34	-0.085	0.077	-1.109	0.268	0.918	0.071	-1.157	0.247	0.79	1.068
LIN7C	-0.049	0.122	-0.401	0.688	0.952	0.116	-0.411	0.681	0.751	1.209
KIF18A	0.049	0.079	0.621	0.534	1.05	0.083	0.606	0.544	0.9	1.226
EIF3M	0.306	0.138	2.219	0.027	1.358	0.187	1.911	0.056	1.036	1.78
TCP11L1	0.097	0.103	0.947	0.344	1.102	0.113	0.902	0.367	0.901	1.347
KIAA1549L	0.041	0.042	0.987	0.323	1.042	0.044	0.967	0.333	0.96	1.132
CD59	0.154	0.096	1.606	0.108	1.167	0.112	1.488	0.137	0.967	1.408
CAPRIN1	0.105	0.123	0.855	0.393	1.111	0.136	0.811	0.417	0.873	1.413
NAT10	0.369	0.123	3.001	0.003	1.446	0.178	2.51	0.012	1.136	1.839
PDHX	0.051	0.116	0.438	0.662	1.052	0.123	0.427	0.67	0.838	1.322
SLC1A2	-0.113	0.072	-1.576	0.115	0.893	0.064	-1.668	0.095	0.775	1.028
TRIM44	-0.02	0.103	-0.197	0.844	0.98	0.101	-0.199	0.843	0.801	1.199
PRR5L	0.023	0.059	0.389	0.697	1.023	0.06	0.385	0.701	0.912	1.149
TRAF6	-0.072	0.108	-0.668	0.504	0.931	0.1	-0.692	0.489	0.754	1.149
API5	-0.041	0.122	-0.337	0.736	0.96	0.117	-0.344	0.731	0.755	1.219
TTC17	0.062	0.112	0.552	0.581	1.064	0.119	0.535	0.592	0.854	1.325
HSD17B12	0.251	0.102	2.446	0.014	1.285	0.132	2.163	0.031	1.051	1.57
ARHGAP1	-0.107	0.109	-0.982	0.326	0.899	0.098	-1.036	0.3	0.726	1.112
CKAP5	0.138	0.104	1.322	0.186	1.148	0.12	1.235	0.217	0.936	1.409
ARFGAP2	-0.136	0.155	-0.878	0.38	0.873	0.135	-0.941	0.347	0.644	1.183
MADD	-0.252	0.114	-2.212	0.027	0.777	0.089	-2.516	0.012	0.621	0.972
PSMC3	0.011	0.141	0.078	0.938	1.011	0.143	0.078	0.938	0.766	1.334
CELF1	-0.126	0.16	-0.787	0.431	0.881	0.141	-0.839	0.401	0.644	1.207
NDUFS3	-0.03	0.131	-0.228	0.82	0.971	0.128	-0.231	0.817	0.75	1.256
MTCH2	0.148	0.172	0.863	0.388	1.16	0.199	0.802	0.423	0.828	1.625
NUP160	0.003	0.093	0.029	0.977	1.003	0.093	0.029	0.977	0.835	1.204
TNKS1BP1	-0.082	0.111	-0.741	0.459	0.921	0.102	-0.772	0.44	0.741	1.145
SSRP1	0.035	0.136	0.261	0.794	1.036	0.141	0.256	0.798	0.794	1.352
RTN4RL2	0.074	0.063	1.182	0.237	1.077	0.068	1.139	0.255	0.952	1.218
YPEL4	-0.075	0.096	-0.777	0.437	0.928	0.089	-0.807	0.42	0.768	1.121
CTNND1	-0.041	0.092	-0.453	0.651	0.959	0.088	-0.462	0.644	0.802	1.148
PATL1	0.04	0.094	0.42	0.674	1.04	0.098	0.412	0.68	0.865	1.251
CCDC86	0.248	0.102	2.437	0.015	1.282	0.13	2.158	0.031	1.05	1.565
PRPF19	0.131	0.146	0.897	0.37	1.14	0.166	0.841	0.401	0.856	1.517
DDB1	-0.106	0.148	-0.713	0.476	0.9	0.134	-0.752	0.452	0.672	1.203
CPSF7	-0.22	0.125	-1.76	0.078	0.802	0.1	-1.968	0.049	0.628	1.025
SYT7	0.103	0.045	2.269	0.023	1.108	0.05	2.157	0.031	1.014	1.211
FEN1	-0.012	0.098	-0.118	0.906	0.989	0.097	-0.119	0.906	0.816	1.198
FTH1	0.268	0.089	3.017	0.003	1.308	0.116	2.647	0.008	1.099	1.556
INCENP	-0.003	0.087	-0.032	0.974	0.997	0.086	-0.032	0.974	0.842	1.182
AHNAK	0.01	0.079	0.121	0.904	1.01	0.08	0.12	0.904	0.865	1.179
EEF1G	-0.175	0.135	-1.289	0.197	0.84	0.114	-1.409	0.159	0.644	1.095
B3GAT3	0.08	0.101	0.791	0.429	1.083	0.11	0.76	0.447	0.888	1.321
GANAB	0.169	0.121	1.403	0.161	1.185	0.143	1.291	0.197	0.935	1.501
LBHD1	-0.101	0.106	-0.95	0.342	0.904	0.096	-0.999	0.318	0.734	1.113
GNG3	-0.051	0.218	-0.233	0.816	0.95	0.207	-0.239	0.811	0.62	1.457
NXF1	-0.318	0.142	-2.238	0.025	0.727	0.103	-2.635	0.008	0.55	0.961
WDR74	0.08	0.126	0.635	0.525	1.083	0.136	0.611	0.542	0.846	1.386
SLC3A2	0.188	0.091	2.076	0.038	1.207	0.109	1.892	0.058	1.011	1.442
RTN3	0.134	0.149	0.9	0.368	1.143	0.17	0.843	0.399	0.854	1.53
MARK2	0.087	0.133	0.655	0.513	1.091	0.145	0.627	0.531	0.84	1.417
MACROD1	0.055	0.065	0.844	0.399	1.057	0.069	0.821	0.412	0.93	1.2
STIP1	0.414	0.132	3.132	0.002	1.513	0.2	2.564	0.01	1.168	1.961
VEGFB	-0.038	0.117	-0.326	0.745	0.963	0.112	-0.332	0.74	0.766	1.21
TRMT112	0.253	0.12	2.104	0.035	1.288	0.155	1.859	0.063	1.017	1.629
PRDX5	0.094	0.103	0.909	0.363	1.098	0.113	0.868	0.386	0.897	1.343
PYGM	0.042	0.03	1.386	0.166	1.043	0.031	1.357	0.175	0.983	1.106
SF1	-0.033	0.185	-0.18	0.857	0.967	0.179	-0.183	0.855	0.674	1.389
EHD1	-0.03	0.098	-0.301	0.763	0.971	0.095	-0.306	0.76	0.801	1.177
ARL2	0.051	0.106	0.479	0.632	1.052	0.111	0.467	0.64	0.855	1.294
SAC3D1	-0.188	0.096	-1.946	0.052	0.829	0.08	-2.141	0.032	0.686	1.001
VPS51	-0.182	0.145	-1.25	0.211	0.834	0.121	-1.371	0.17	0.627	1.109
FAU	0.045	0.127	0.35	0.726	1.046	0.133	0.342	0.732	0.815	1.342
CAPN1	0.08	0.123	0.656	0.512	1.084	0.133	0.63	0.528	0.852	1.378
FRMD8	-0.126	0.109	-1.149	0.25	0.882	0.096	-1.225	0.221	0.712	1.093
SCYL1	-0.016	0.159	-0.101	0.92	0.984	0.157	-0.102	0.919	0.721	1.344
MAP3K11	-0.242	0.149	-1.624	0.104	0.785	0.117	-1.837	0.066	0.586	1.051
KAT5	0.007	0.119	0.06	0.952	1.007	0.12	0.06	0.952	0.798	1.272
CFL1	0.168	0.143	1.174	0.24	1.183	0.169	1.081	0.28	0.894	1.566
CCDC85B	0.02	0.072	0.275	0.784	1.02	0.073	0.272	0.786	0.886	1.175
FOSL1	0.149	0.053	2.81	0.005	1.161	0.062	2.61	0.009	1.046	1.288
BANF1	0.115	0.108	1.064	0.287	1.122	0.121	1.005	0.315	0.908	1.385
SF3B2	0.078	0.149	0.522	0.602	1.081	0.161	0.502	0.616	0.807	1.447
PACS1	-0.107	0.119	-0.896	0.371	0.899	0.107	-0.945	0.345	0.711	1.135
KLC2	0.195	0.108	1.812	0.07	1.216	0.131	1.646	0.1	0.984	1.501
RAB1B	-0.007	0.146	-0.045	0.964	0.993	0.145	-0.046	0.964	0.746	1.322
RIN1	-0.067	0.07	-0.952	0.341	0.935	0.066	-0.985	0.325	0.815	1.073
MRPL11	0.048	0.098	0.493	0.622	1.049	0.102	0.481	0.63	0.867	1.27
BBS1	-0.276	0.118	-2.345	0.019	0.759	0.089	-2.702	0.007	0.602	0.956
RBM14	-0.321	0.153	-2.103	0.035	0.725	0.111	-2.48	0.013	0.537	0.978
RBM4	0.062	0.134	0.466	0.641	1.064	0.142	0.452	0.651	0.819	1.383
RBM4B	-0.097	0.119	-0.816	0.414	0.907	0.108	-0.857	0.391	0.719	1.146
SPTBN2	-0.088	0.054	-1.633	0.102	0.916	0.049	-1.707	0.088	0.825	1.018
PC	-0.084	0.068	-1.245	0.213	0.919	0.062	-1.299	0.194	0.805	1.05
KDM2A	-0.144	0.118	-1.222	0.222	0.866	0.102	-1.314	0.189	0.688	1.091
GRK2	-0.321	0.139	-2.317	0.02	0.725	0.101	-2.733	0.006	0.552	0.952
PPP1CA	0.118	0.142	0.832	0.405	1.125	0.16	0.785	0.432	0.852	1.486
RPS6KB2	-0.092	0.109	-0.844	0.399	0.912	0.099	-0.884	0.377	0.738	1.129
CORO1B	0.124	0.125	0.992	0.321	1.132	0.141	0.933	0.351	0.886	1.445
AIP	0.023	0.105	0.215	0.83	1.023	0.108	0.212	0.832	0.832	1.257
GSTP1	0.123	0.092	1.336	0.182	1.131	0.104	1.257	0.209	0.944	1.354
NDUFS8	0.092	0.098	0.932	0.351	1.096	0.108	0.891	0.373	0.904	1.329
GAL	0.055	0.038	1.444	0.149	1.056	0.04	1.405	0.16	0.981	1.138
CPT1A	0.004	0.062	0.072	0.942	1.004	0.062	0.072	0.942	0.89	1.133
CTTN	0.168	0.055	3.04	0.002	1.183	0.065	2.799	0.005	1.061	1.318
SHANK2	0.095	0.034	2.752	0.006	1.1	0.038	2.626	0.009	1.028	1.176
NUMA1	-0.045	0.08	-0.558	0.577	0.956	0.076	-0.571	0.568	0.818	1.118
LAMTOR1	0.165	0.107	1.54	0.124	1.18	0.127	1.419	0.156	0.956	1.457
FOLR2	-0.031	0.051	-0.609	0.543	0.969	0.05	-0.619	0.536	0.877	1.072
PDE2A	-0.035	0.068	-0.505	0.613	0.966	0.066	-0.514	0.607	0.845	1.105
FAM168A	0.007	0.089	0.076	0.94	1.007	0.09	0.075	0.94	0.845	1.199
RAB6A	0.171	0.106	1.611	0.107	1.187	0.126	1.48	0.139	0.963	1.462
DNAJB13	-0.204	0.128	-1.595	0.111	0.816	0.104	-1.77	0.077	0.635	1.048
C2CD3	-0.034	0.087	-0.39	0.697	0.967	0.084	-0.396	0.692	0.815	1.146
PPME1	0.272	0.104	2.609	0.009	1.312	0.137	2.284	0.022	1.07	1.61
PGM2L1	0.002	0.057	0.029	0.977	1.002	0.057	0.029	0.977	0.895	1.12
SPCS2	0.161	0.123	1.31	0.19	1.175	0.144	1.21	0.226	0.923	1.495
ARRB1	-0.15	0.074	-2.026	0.043	0.861	0.064	-2.185	0.029	0.745	0.995
RPS3	0.133	0.095	1.394	0.163	1.142	0.109	1.305	0.192	0.947	1.377
SERPINH1	0.141	0.07	2.001	0.045	1.151	0.081	1.866	0.062	1.003	1.322
MAP6	0.056	0.064	0.878	0.38	1.058	0.068	0.854	0.393	0.933	1.199
CAPN5	0.019	0.062	0.3	0.764	1.019	0.063	0.297	0.766	0.902	1.15
PAK1	0.014	0.088	0.154	0.878	1.014	0.089	0.153	0.878	0.853	1.204
CLNS1A	0.011	0.108	0.103	0.918	1.011	0.11	0.103	0.918	0.818	1.25
AQP11	-0.023	0.117	-0.195	0.846	0.978	0.114	-0.197	0.844	0.778	1.229
DLG2	-0.051	0.08	-0.63	0.528	0.951	0.076	-0.647	0.518	0.812	1.113
TMEM126A	-0.006	0.114	-0.055	0.956	0.994	0.113	-0.055	0.956	0.795	1.243
PICALM	0.058	0.102	0.565	0.572	1.06	0.109	0.549	0.583	0.867	1.295
EED	-0.163	0.112	-1.452	0.146	0.85	0.095	-1.577	0.115	0.682	1.059
CTSC	0.063	0.072	0.876	0.381	1.065	0.077	0.849	0.396	0.925	1.227
GRM5	-0.932	0.43	-2.168	0.03	0.394	0.169	-3.58	0	0.17	0.914
CHORDC1	0.108	0.087	1.237	0.216	1.114	0.097	1.172	0.241	0.939	1.322
CEP295	-0.068	0.075	-0.912	0.362	0.934	0.07	-0.944	0.345	0.806	1.082
HEPHL1	-0.009	0.026	-0.348	0.728	0.991	0.026	-0.35	0.727	0.942	1.043
MRE11	-0.09	0.093	-0.962	0.336	0.914	0.085	-1.006	0.314	0.761	1.098
SRSF8	-0.022	0.118	-0.186	0.853	0.978	0.115	-0.188	0.851	0.777	1.233
FAM76B	-0.103	0.083	-1.241	0.215	0.902	0.075	-1.307	0.191	0.766	1.062
CEP57	-0.116	0.105	-1.107	0.268	0.89	0.094	-1.174	0.24	0.724	1.094
GRIA4	-0.537	0.267	-2.012	0.044	0.585	0.156	-2.663	0.008	0.346	0.986
AASDHPPT	0.24	0.105	2.278	0.023	1.272	0.134	2.025	0.043	1.034	1.564
NPAT	-0.105	0.09	-1.159	0.246	0.9	0.081	-1.222	0.222	0.754	1.075
ATM	-0.089	0.072	-1.232	0.218	0.915	0.066	-1.289	0.198	0.795	1.054
DDX10	0.256	0.111	2.314	0.021	1.292	0.143	2.041	0.041	1.04	1.605
RDX	0.099	0.083	1.187	0.235	1.104	0.092	1.13	0.258	0.938	1.299
POU2AF1	-0.118	0.037	-3.186	0.001	0.889	0.033	-3.382	0.001	0.827	0.956
SIK2	-0.102	0.095	-1.071	0.284	0.903	0.086	-1.127	0.26	0.749	1.088
PPP2R1B	0.131	0.106	1.244	0.214	1.14	0.12	1.166	0.244	0.927	1.402
CRYAB	0.063	0.035	1.787	0.074	1.065	0.037	1.732	0.083	0.994	1.141
HSPB2	0.044	0.057	0.77	0.441	1.045	0.06	0.753	0.451	0.934	1.17
DIXDC1	0.004	0.066	0.056	0.955	1.004	0.066	0.056	0.955	0.882	1.142
DLAT	0.167	0.12	1.397	0.162	1.182	0.141	1.287	0.198	0.935	1.494
[truncated: 1,486 more rows]
