# Supplementary material for: Multi-omics analysis identifies a liquid-liquid phase separation-related subtypes in head and neck squamous cell carcinoma
Source: Front Oncol. 2025 Feb 26;15:1509810. doi: 10.3389/fonc.2025.1509810 (PMC11897011; doi:10.3389/fonc.2025.1509810)
Supplement: Supplementary file 6 [file Table5.csv]

## Sheet: Sheet1
NT5E	drugName	score(kcal/mol)	database
NT5E	epothilone-a	-8.84	PRISM
NT5E	GW405833	-8.27	CTRP
NT5E	JK-184	-7.89	PRISM
NT5E	sorafenib	-6.84	CTRP
NT5E	volasertib	-6.44	PRISM
NT5E	PHA793887	-6	CTRP
NT5E	GW843682X	-5.75	CTRP
NT5E	alisertib	-5.72	CTRP
NT5E	bosutinib	-5.54	CTRP
NT5E	parbendazole	-5.17	CTRP
NT5E	salvinorin-a	-4.89	PRISM
NT5E	daunorubicin	-4.47	PRISM
NT5E	LGX818	-4.05	PRISM
NT5E	nobiletin	-3.88	PRISM
NT5E	paclitaxel	0.37	CTRP
NT5E	docetaxel	0.71	CTRP
